# Supplementary material for: Infectious agents is a risk factor for myxomatous mitral valve degeneration: A case control study
Source: BMC Infect Dis. 2017 Apr 21;17:297. doi: 10.1186/s12879-017-2387-8 (PMC5399830; doi:10.1186/s12879-017-2387-8)
Supplement: Additional file 1: — Quantification of antigens of Borrelia burgdorferi, Mycoplasma pneumoniae and MMP 9 containing only the cases with cardiovascular disease associated. (DOCX 15 kb) [file 12879_2017_2387_MOESM1_ESM.docx]

Archive with 9 entries (9 files):
- INFD-D-16-00809.xml
- Fig.2R4.tif
- Fig.3R4.tif
- Fig.4R4.PDF
- Fig.5R4.tif
- INFD-D-16-00809R4.pdf
- FundingInformation.xml
- Manuscript - FinalR4.docx
- Supplementary MaterialR4.docx
