# Supplementary material for: Infectious agents is a risk factor for myxomatous mitral valve degeneration: A case control study
Source: BMC Infect Dis. 2017 Apr 21;17:297. doi: 10.1186/s12879-017-2387-8 (PMC5399830; doi:10.1186/s12879-017-2387-8)
Supplement: Additional file 1: — Quantification of antigens of Borrelia burgdorferi, Mycoplasma pneumoniae and MMP 9 containing only the cases with cardiovascular disease associated. (DOCX 15 kb) [file 12879_2017_2387_MOESM1_ESM.docx › INFD-D-16-00809.xml]

<?xml version="1.0" encoding="utf-8"?><MANUSCRIPT xmlns:xsi="http://www.w3.org/2001/XMLSchema-instance"><JOURNALS><CODE>infd</CODE><TITLE>BMC Infectious Diseases</TITLE><ISSN>1471-2334</ISSN><SPRINGER_JOURNAL_ID>12879</SPRINGER_JOURNAL_ID><TRANSFERRED_FROM><TITLE></TITLE><ISSN></ISSN><CONTACT_US></CONTACT_US><EMAIL></EMAIL></TRANSFERRED_FROM></JOURNALS><FINAL_VERSION><MANUSCRIPT_NUMBER>INFD-D-16-00809</MANUSCRIPT_NUMBER><DTITLE>INFECTIOUS AGENTS IS A RISK FACTOR FOR MYXOMATOUS MITRAL VALVE DEGENERATION:  A CASE CONTROL STUDY</DTITLE><SHORT_TITLE></SHORT_TITLE><ARTICLE_TYPE>Research article</ARTICLE_TYPE><SECTION>Bacterial and fungal diseases</SECTION><ABSTRACT_TEXT>Background: The etiology of myxomatous mitral valve degeneration (MVD) is not fully understood and may depend on time or environmental factors for which the interaction of infectious agents has not been documented. The purpose of the study is to analyze the effect of Mycoplasma pneumoniae (Mp), Chlamydophila pneumoniae (Cp) and Borrelia burgdorferi (Bb) on myxomatous mitral valve degeneration pathogenesis and establish whether increased in inflammation and collagen degradation in myxomatous mitral valve degeneration etiopathogenesis.
Methods: An immunohistochemical test was performed to detect the inflammatory cells (CD20, CD45, CD68) and Mp, Bb and MMP9 antigens in two groups. The in situ hybridization was performed to detect Chlamydophila pneumoniae and the bacteria study was performed using transmission electron microscopy.  Group 1 (n=20), surgical specimen composed by myxomatous mitral valve degeneration, and group 2 (n=20), autopsy specimen composed by normal mitral valve. The data were analyzed using SigmaStat version 20 (SPSS Inc., Chicago, IL, USA). The groups were compared using Student's t test, Mann-Whitney test. A correlation analysis was performed using Spearman's correlation test.. P values lower than 0.05 were considered statistically significant.
Results: By immunohistochemistry, there was a higher inflammatory cells/mm2 for CD20 and CD45 in group 1, and CD68 in group 2. Higher number of Mp and Cp antigens was observed in group 1 and more Bb antigens was detected in group 2. The group 1 exhibited a positive correlation between the Bb and MVD percentage, between CD45 and Mp, and between MMP9 with Mp. These correlations were not observed in the group 2. Electron microscopy revealed the presence of structures compatible with microorganisms that feature Borrelia and Mycoplasma characteristics.
Conclusions: The presence of infectious agents, inflammatory cells and collagenases in mitral valves appear to contribute to the pathogenesis of MVD. Mycoplasma pneumoniae was strongly related with myxomatous mitral valve degeneration. Despite of low percentage of Borrelia burgdorferi in MD group, this agent was correlated with myxomatous degeneration and this may occour due synergistic actions between these infectious agents likely contribute to collagen degradation. 

</ABSTRACT_TEXT><DNOTE>*PRE ACCEPT


06/04 Files okay, accepting MS. ALC
5/4 pre-accept. MBY

05/04 Revision in, assigned asst ed for final checks. ALC

29/3 asking for revs. MBY
-title page, figs and tables, adm, clean ms
27/03 Replied to AEs email. ALC
22/03 Chased AE for decision on revision. ALC
16/03 Revision in, to AE for deicison on revision. ALC
16/02 AE wants author to revised MS to develop qPCR. Proxy AE for revision. ALC
14/02 Revision in, to AE for decision on revision. ALC
14/02 Awaiting revision of author. ALC
16/01 AE is requesting for another revision. Proxy AE. ALC
13/01 Revision in, to AE for decision on revision. ALC
16/12 2 reports in, proxy AE for decision. ALC
09/12 MS is now OWA. ALC
05-12 Sending to CREST to IMR. PKH
10/11 No response from SE, flagged to EE for suggest reviewers. ALC 17/11 24/11 01/12
09/11 Chased SE for IMR. ALC
02/11 Nothing from AE, flagged to SE for IMR. ALC
28/10 Chased AE for IMR. ALC
24/10 No response from late reviewer, tasked AE for IMR. ALC
13/10 Awaiting reports. ALC
29/09 MS is now OWA. ALC
26/09 Chased AE for IMR. ALC
20/09 Tasked AE for more reviewers. ALC
14/09 Auto chased reviewers. ALC
07/09 Crest team invited reviewers. ALC
5/9 sent to crest. MBY (cover)
25/08 No response from SE, flagged to EE for reviewers. ALC 01/09
22/08 Chased SE for IMR. ALC
15/08 AE is having difficulty in finding reviewers, flagged to SE for suggest reviewers. ALC
11/08 Tasked AE for IMR. ALC
08/08 Auto chased reviewers. ALC
01/08 Invited ref on behalf of AE. ALC
28/07 To AE for IMR. ALC
26/07 auto-chased reviewers. ALC
20/07 AE He suggested reviewers, invited refs on his behalf. ALC
13/07 AE Chen declined, to SE for invite other AE. ALC
11/07 SE invited AE Chen, chased AE. ALC
04/07 AE Vonberg declined, awaiting SE to invite other AE. ALC
01/07 MS checked, to SE Hung for assessment. ALC
30/06 No figure legends, sent back to author. ALC
28/06 Sent back to author. ALC
Missing:  title page, abstract in MS, Declaration, abbreviation , Ethics, CI, AC, ASD, ACK, figure legends.

-Title page contains the correct elements - Y
-Abstract present - N
-Abstract with sections - N
-TRN present (if study protocol; if article reports the results of a controlled - health-care intervention ) NR
*Article sections present
-sub-sections based on article type - Y
-List of abbreviations used (if any) - Y
*Declarations
-Ethics (and consent to participate) - N
-Name of ethics committee present - N
-Ethics for field studies - N
-Consent to publish (case report) - NR
-Competing interests - N
-Authors' contributions - N
-Availability of data and materials - N
-Acknowledgements present - N
-Data deposition - based on journal requirements - NR
-CAREs checklist (if case report)  -  NR
</DNOTE><INITIAL_DATE_SUBMITTED>2016-07-01T17:58:17-04:00</INITIAL_DATE_SUBMITTED><FINAL_DISPOSITION_DATE>2017-04-06T03:59:49-04:00</FINAL_DISPOSITION_DATE><FINAL_REVISION_NUMBER>4</FINAL_REVISION_NUMBER><DOI></DOI><APC_STATUS><CODE>3</CODE><DESC>CompletedPaid</DESC></APC_STATUS><KEYWDATA /><GENERAL_METADATA><ITEM><NAME>Notes to Production</NAME><VALUE></VALUE></ITEM><ITEM><NAME>Springer Journal ID</NAME><VALUE>12879</VALUE></ITEM></GENERAL_METADATA><ADDITIONAL_MANUSCRIPT_DETAILS /><MS_RATING /></FINAL_VERSION><VERSIONS><VERSION REVISION="0"><FUNDING_INFORMATION><FUNDER ID="3909"><FUNDREFID></FUNDREFID><NAME>Support Foundation of São Paulo Research</NAME><GRANT_NUMBER>2014/04383-4</GRANT_NUMBER><GRANT_RECIPIENT><NAME><TITLE>Dr.</TITLE><FIRSTNAME>Marcos</FIRSTNAME><MIDDLENAME>Gradim</MIDDLENAME><LASTNAME>Tiveron</LASTNAME><DEGREE>Ph.D., MD</DEGREE></NAME><ORCID></ORCID></GRANT_RECIPIENT></FUNDER></FUNDING_INFORMATION><DOCUMENT><REVISION_SUBMITTED_DATE>2016-07-01T17:58:18-04:00</REVISION_SUBMITTED_DATE><DECISION><EDITOR><TITLE>Dr</TITLE><FIRSTNAME>Qiushui</FIRSTNAME><MIDDLENAME></MIDDLENAME><LASTNAME>He</LASTNAME><DEGREE></DEGREE></EDITOR><CONTACT_INFO><ADDRESS /><CITY></CITY><STATE></STATE><COUNTRY>FINLAND</COUNTRY><POSTAL_CODE></POSTAL_CODE><PRIMARY_PHONE_NUMBER></PRIMARY_PHONE_NUMBER><FAX></FAX><EMAIL>qiushui.he@utu.fi</EMAIL></CONTACT_INFO><PERSONAL_IDENTIFIERS /><TERM>Major revision</TERM><FAMILY>Revise</FAMILY><DATE>2016-12-16T04:55:20-05:00</DATE></DECISION><ALL_AUTHORS>Marcos Gradim Tiveron, Ph.D., MD; Pablo Maria Alberto Pomerantzeff, Ph.D., MD. Full Professor; Maria de Lourdes Higuchi, Ph.D., MD. Full Professor; Marcia Martins Reis, Ph.D.; Jaqueline de Jesus Pereira, Ms. student; Joyce Kawakami; Renata Ikegami; Carlos Manuel de Almeida Brandão, Ph.D., MD; Fabio Biscegli Jatene, Ph.D., MD. Full Professor</ALL_AUTHORS><CUSTOM_SUBMISSION_QUESTIONS /></DOCUMENT><CORRAUTH><NAME><TITLE>Dr.</TITLE><FIRSTNAME>Marcos</FIRSTNAME><MIDDLENAME>Gradim</MIDDLENAME><LASTNAME>Tiveron</LASTNAME><DEGREE>Ph.D., MD</DEGREE></NAME><CONTACT_INFO><ADDRESS /><CITY></CITY><STATE></STATE><COUNTRY>BRAZIL</COUNTRY><POSTAL_CODE></POSTAL_CODE><PRIMARY_PHONE_NUMBER></PRIMARY_PHONE_NUMBER><FAX></FAX><EMAIL>mgtiveron@yahoo.com.br</EMAIL></CONTACT_INFO><AFFILIATION_INFO><POSITION></POSITION><AFFILIATION></AFFILIATION><DEPARTMENT>Heart Institute</DEPARTMENT><INSTITUTE>Universidade de Sao Paulo</INSTITUTE><INSTITUTE_ID>28133</INSTITUTE_ID></AFFILIATION_INFO><PERSONAL_IDENTIFIERS /><ALT_CONTACT><CONTACT_INFO><ADDRESS /><CITY></CITY><STATE></STATE><COUNTRY></COUNTRY><POSTAL_CODE></POSTAL_CODE><PRIMARY_PHONE_NUMBER></PRIMARY_PHONE_NUMBER><FAX></FAX><EMAIL></EMAIL></CONTACT_INFO><START_DATE></START_DATE><END_DATE></END_DATE></ALT_CONTACT><UNAVAILABLE /><COMMENTS></COMMENTS><RESPONSE_TO_REVIEWERS></RESPONSE_TO_REVIEWERS></CORRAUTH><AUTHORS><AUTHOR RANK="1"><NAME><TITLE>Dr.</TITLE><FIRSTNAME>Marcos</FIRSTNAME><MIDDLENAME>Gradim</MIDDLENAME><LASTNAME>Tiveron</LASTNAME><DEGREE>Ph.D., MD</DEGREE></NAME><CONTACT_INFO><ADDRESS /><CITY></CITY><STATE></STATE><COUNTRY>BRAZIL</COUNTRY><POSTAL_CODE></POSTAL_CODE><PRIMARY_PHONE_NUMBER></PRIMARY_PHONE_NUMBER><FAX></FAX><EMAIL>mgtiveron@yahoo.com.br</EMAIL></CONTACT_INFO><AFFILIATION_INFO><POSITION></POSITION><AFFILIATION></AFFILIATION><DEPARTMENT>Heart Institute</DEPARTMENT><INSTITUTE>Universidade de Sao Paulo</INSTITUTE><INSTITUTE_ID>28133</INSTITUTE_ID></AFFILIATION_INFO><PERSONAL_IDENTIFIERS /><ADDITIONAL_PEOPLE_DETAILS /><CUSTOM_AUTHOR_QUESTIONS /><AUTHTYPE>CorrespondingAuthor</AUTHTYPE></AUTHOR><AUTHOR RANK="2"><NAME><TITLE>Prof.</TITLE><FIRSTNAME>Pablo</FIRSTNAME><MIDDLENAME>Maria Alberto</MIDDLENAME><LASTNAME>Pomerantzeff</LASTNAME><DEGREE>Ph.D., MD. Full Professor</DEGREE></NAME><CONTACT_INFO><ADDRESS /><CITY></CITY><STATE></STATE><COUNTRY>BRAZIL</COUNTRY><POSTAL_CODE></POSTAL_CODE><PRIMARY_PHONE_NUMBER></PRIMARY_PHONE_NUMBER><FAX></FAX><EMAIL>dcipablo@incor.usp.br</EMAIL></CONTACT_INFO><AFFILIATION_INFO><POSITION></POSITION><AFFILIATION></AFFILIATION><DEPARTMENT></DEPARTMENT><INSTITUTE>Heart Institute of Sao Paulo University</INSTITUTE><INSTITUTE_ID></INSTITUTE_ID></AFFILIATION_INFO><ADDITIONAL_PEOPLE_DETAILS /><CUSTOM_AUTHOR_QUESTIONS /><AUTHTYPE>CoAuthor</AUTHTYPE></AUTHOR><AUTHOR RANK="3"><NAME><TITLE>Prof.</TITLE><FIRSTNAME>Maria de Lourdes</FIRSTNAME><MIDDLENAME></MIDDLENAME><LASTNAME>Higuchi</LASTNAME><DEGREE>Ph.D., MD. Full Professor</DEGREE></NAME><CONTACT_INFO><ADDRESS /><CITY></CITY><STATE></STATE><COUNTRY>BRAZIL</COUNTRY><POSTAL_CODE></POSTAL_CODE><PRIMARY_PHONE_NUMBER></PRIMARY_PHONE_NUMBER><FAX></FAX><EMAIL>anplourdes@incor.usp.br</EMAIL></CONTACT_INFO><AFFILIATION_INFO><POSITION></POSITION><AFFILIATION></AFFILIATION><DEPARTMENT></DEPARTMENT><INSTITUTE>Heart Institute of Sao Paulo University</INSTITUTE><INSTITUTE_ID></INSTITUTE_ID></AFFILIATION_INFO><ADDITIONAL_PEOPLE_DETAILS /><CUSTOM_AUTHOR_QUESTIONS /><AUTHTYPE>CoAuthor</AUTHTYPE></AUTHOR><AUTHOR RANK="4"><NAME><TITLE>Dra.</TITLE><FIRSTNAME>Marcia</FIRSTNAME><MIDDLENAME>Martins</MIDDLENAME><LASTNAME>Reis</LASTNAME><DEGREE>Ph.D.</DEGREE></NAME><CONTACT_INFO><ADDRESS /><CITY></CITY><STATE></STATE><COUNTRY>BRAZIL</COUNTRY><POSTAL_CODE></POSTAL_CODE><PRIMARY_PHONE_NUMBER></PRIMARY_PHONE_NUMBER><FAX></FAX><EMAIL>anpmarcia@incor.usp.br</EMAIL></CONTACT_INFO><AFFILIATION_INFO><POSITION></POSITION><AFFILIATION></AFFILIATION><DEPARTMENT></DEPARTMENT><INSTITUTE>Heart Institute of Sao Paulo University</INSTITUTE><INSTITUTE_ID></INSTITUTE_ID></AFFILIATION_INFO><ADDITIONAL_PEOPLE_DETAILS /><CUSTOM_AUTHOR_QUESTIONS /><AUTHTYPE>CoAuthor</AUTHTYPE></AUTHOR><AUTHOR RANK="5"><NAME><TITLE>Biomedical technician</TITLE><FIRSTNAME>Jaqueline</FIRSTNAME><MIDDLENAME>de Jesus</MIDDLENAME><LASTNAME>Pereira</LASTNAME><DEGREE>Ms. student</DEGREE></NAME><CONTACT_INFO><ADDRESS /><CITY></CITY><STATE></STATE><COUNTRY>BRAZIL</COUNTRY><POSTAL_CODE></POSTAL_CODE><PRIMARY_PHONE_NUMBER></PRIMARY_PHONE_NUMBER><FAX></FAX><EMAIL>jaque09.biomed@gmail.com</EMAIL></CONTACT_INFO><AFFILIATION_INFO><POSITION></POSITION><AFFILIATION></AFFILIATION><DEPARTMENT></DEPARTMENT><INSTITUTE>Heart Institute of Sao Paulo University</INSTITUTE><INSTITUTE_ID></INSTITUTE_ID></AFFILIATION_INFO><ADDITIONAL_PEOPLE_DETAILS /><CUSTOM_AUTHOR_QUESTIONS /><AUTHTYPE>CoAuthor</AUTHTYPE></AUTHOR><AUTHOR RANK="6"><NAME><TITLE>Biomedical technician</TITLE><FIRSTNAME>Joyce</FIRSTNAME><MIDDLENAME></MIDDLENAME><LASTNAME>Kawakami</LASTNAME><DEGREE></DEGREE></NAME><CONTACT_INFO><ADDRESS /><CITY></CITY><STATE></STATE><COUNTRY>BRAZIL</COUNTRY><POSTAL_CODE></POSTAL_CODE><PRIMARY_PHONE_NUMBER></PRIMARY_PHONE_NUMBER><FAX></FAX><EMAIL>joycekawakami@hotmail.com</EMAIL></CONTACT_INFO><AFFILIATION_INFO><POSITION></POSITION><AFFILIATION></AFFILIATION><DEPARTMENT></DEPARTMENT><INSTITUTE>Heart Institute of Sao Paulo University</INSTITUTE><INSTITUTE_ID></INSTITUTE_ID></AFFILIATION_INFO><ADDITIONAL_PEOPLE_DETAILS /><CUSTOM_AUTHOR_QUESTIONS /><AUTHTYPE>CoAuthor</AUTHTYPE></AUTHOR><AUTHOR RANK="7"><NAME><TITLE>Biologist</TITLE><FIRSTNAME>Renata</FIRSTNAME><MIDDLENAME></MIDDLENAME><LASTNAME>Ikegami</LASTNAME><DEGREE></DEGREE></NAME><CONTACT_INFO><ADDRESS /><CITY></CITY><STATE></STATE><COUNTRY>BRAZIL</COUNTRY><POSTAL_CODE></POSTAL_CODE><PRIMARY_PHONE_NUMBER></PRIMARY_PHONE_NUMBER><FAX></FAX><EMAIL>renata.ikegami@incor.usp.br</EMAIL></CONTACT_INFO><AFFILIATION_INFO><POSITION></POSITION><AFFILIATION></AFFILIATION><DEPARTMENT></DEPARTMENT><INSTITUTE>Heart Institute of Sao Paulo University</INSTITUTE><INSTITUTE_ID></INSTITUTE_ID></AFFILIATION_INFO><ADDITIONAL_PEOPLE_DETAILS /><CUSTOM_AUTHOR_QUESTIONS /><AUTHTYPE>CoAuthor</AUTHTYPE></AUTHOR><AUTHOR RANK="8"><NAME><TITLE>Dr.</TITLE><FIRSTNAME>Carlos</FIRSTNAME><MIDDLENAME>Manuel de Almeida</MIDDLENAME><LASTNAME>Brandão</LASTNAME><DEGREE>Ph.D., MD</DEGREE></NAME><CONTACT_INFO><ADDRESS /><CITY></CITY><STATE></STATE><COUNTRY>BRAZIL</COUNTRY><POSTAL_CODE></POSTAL_CODE><PRIMARY_PHONE_NUMBER></PRIMARY_PHONE_NUMBER><FAX></FAX><EMAIL>carlos.brandao@incor.usp.br</EMAIL></CONTACT_INFO><AFFILIATION_INFO><POSITION></POSITION><AFFILIATION></AFFILIATION><DEPARTMENT></DEPARTMENT><INSTITUTE>Heart Institute of Sao Paulo University</INSTITUTE><INSTITUTE_ID></INSTITUTE_ID></AFFILIATION_INFO><ADDITIONAL_PEOPLE_DETAILS /><CUSTOM_AUTHOR_QUESTIONS /><AUTHTYPE>CoAuthor</AUTHTYPE></AUTHOR><AUTHOR RANK="9"><NAME><TITLE>Ph.D., MD</TITLE><FIRSTNAME>Fabio</FIRSTNAME><MIDDLENAME>Biscegli</MIDDLENAME><LASTNAME>Jatene</LASTNAME><DEGREE>Ph.D., MD. Full Professor</DEGREE></NAME><CONTACT_INFO><ADDRESS /><CITY></CITY><STATE></STATE><COUNTRY>BRAZIL</COUNTRY><POSTAL_CODE></POSTAL_CODE><PRIMARY_PHONE_NUMBER></PRIMARY_PHONE_NUMBER><FAX></FAX><EMAIL>fabio.jatene@incor.usp.br</EMAIL></CONTACT_INFO><AFFILIATION_INFO><POSITION></POSITION><AFFILIATION></AFFILIATION><DEPARTMENT></DEPARTMENT><INSTITUTE>Heart Institute of Sao Paulo University</INSTITUTE><INSTITUTE_ID></INSTITUTE_ID></AFFILIATION_INFO><ADDITIONAL_PEOPLE_DETAILS /><CUSTOM_AUTHOR_QUESTIONS /><AUTHTYPE>CoAuthor</AUTHTYPE></AUTHOR></AUTHORS><DECISIONLETTER FULLY_BLINDED="false"><AUTHORNOTIFICATIONDATE>2016-12-16T04:55:23-05:00</AUTHORNOTIFICATIONDATE><SUBJECT>Your submission to BMC Infectious Diseases - INFD-D-16-00809</SUBJECT><BLINDED_SUBJECT>Your submission to BMC Infectious Diseases - INFD-D-16-00809</BLINDED_SUBJECT><CONTENTS>To: "Marcos Gradim Tiveron" mgtiveron@yahoo.com.br
From: "BMC Infectious Diseases Editorial Office" bmcinfectdis@biomedcentral.com
Subject: Your submission to BMC Infectious Diseases - INFD-D-16-00809
INFD-D-16-00809
INFECTIOUS AGENTS IS A RISK FACTOR FOR MYXOMATOUS MITRAL VALVE DEGENERATION:  A CASE CONTROL STUDY
Marcos Gradim Tiveron, Ph.D., MD; Pablo Maria Alberto Pomerantzeff, Ph.D., MD. Full Professor; Maria de Lourdes Higuchi, Ph.D., MD. Full Professor; Marcia Martins Reis, Ph.D.; Jaqueline de Jesus Pereira, Ms. student; Joyce Kawakami; Renata Ikegami; Carlos Manuel de Almeida Brandão, Ph.D., MD; Fabio Biscegli Jatene, Ph.D., MD. Full Professor
BMC Infectious Diseases

Dear Dr. Tiveron,

Your manuscript "INFECTIOUS AGENTS IS A RISK FACTOR FOR MYXOMATOUS MITRAL VALVE DEGENERATION:  A CASE CONTROL STUDY" (INFD-D-16-00809) has been assessed by our reviewers. They have raised a number of points which we believe would improve the manuscript and may allow a revised version to be published in BMC Infectious Diseases.

 Their reports, together with any other comments, are below. Please also take a moment to check our website at
  for any additional comments that were saved as attachments. 

If you are able to fully address these points, we would encourage you to submit a revised manuscript to BMC Infectious Diseases.
Once you have made the necessary corrections, please submit online at:

http://infd.edmgr.com/

If you have forgotten your username or password please use the "Send Login Details" link to get your login information. For security reasons, your password will be reset.

Please include a cover letter with a point-by-point response to the comments, describing any additional experiments that were carried out and including a detailed rebuttal of any criticisms or requested revisions that you disagreed with. Please also ensure that all changes to the manuscript are indicated in the text by highlighting or using track changes.

Please also ensure that your revised manuscript conforms to the journal style, which can be found in the Instructions for Authors on the journal homepage.

A decision will be made once we have received your revised manuscript, which we expect by %DATE_REVISION_DUE%.

Please note that you will not be able to add, remove, or change the order of authors once the editor has accepted your manuscript for publication.  Any proposed changes to the authorship must be requested during peer-review, and adhere to our criteria for authorship as outlined in BioMed Central's policies.  To request a change in authorship, please download the 'Request for change in authorship form' which can be found here - http://www.biomedcentral.com/about/editorialpolicies#authorship.  Please note that incomplete forms will be rejected.  Your request will be taken into consideration by the editor, and you will be advised whether any changes will be permitted.  Please be aware that we may investigate, or ask your institute to investigate, any unauthorized attempts to change authorship or discrepancies in authorship between the submitted and revised versions of your manuscript.

I look forward to receiving your revised manuscript and please do not hesitate to contact us if you have any questions.

Best wishes,

Qiushui He
BMC Infectious Diseases
%CUSTOM_BMC_JOURNAL_HOMEPAGE%

Editor Comments:

Reviewer #1: The manuscript "INFECTIOUS AGENTS IS A RISK FACTOR FOR MYXOMATOUS MITRAL VALVE DEGENERATION:  A CASE CONTROL STUDY" by Tiveron and others aims at demonstrating the presence and involvement of Mycoplasma pneumonia, Chlamydophila pneumoniae and Borrelia burgdorferi sensu lato bacteria in the etiopathogenesis of myxomatous mitral valve degeneration. The presence of the bacteria and inflammatory cells were studied using immunohistochemical staining, in situ hybridization, and transmission electron microscopy. Since the etiology of mitral valve degeneration is not completely understood, and it is well possible that microbial pathogens are involved in this process, this study is in principle warranted. Unfortunately, there are such shortcomings in the manuscript that prevent it from being accepted.

First and foremost, I am concerned with the alleged demonstration of Borrelia burgdorferi in the valve samples for the following reasons: 
-There is only one good description in the literature of a patient with Lyme endocarditis with mitral valve involvement (Hidri et al, Clin Microbiol Infect 2012) making the condition extremely rare
-Based on literature Lyme borreliosis is very rare in Brazil, yet the authors find Borrelia burgdorferi antigens in the mitral valves of both mitral valve degeneration patients and the controls
-Immunohistochemical staining (or TEM) alone is not specific enough to reliably demonstrate the presence of Borrelia burgdorferi in the valves

What the authors should now do is to use PCR to show that there indeed are Borrelia burgdorferi bacteria in the valve samples. This can be done using the paraffin embedded samples by deparaffinizing the samples. The authors should also perform Borrelia burgdorferi serology on the patient serum samples (if available). At the same time, also the presence of Mycoplasma pneumonia, Chlamydophila pneumoniae in the valve samples can be analyzed using PCR-assays specific for these bacteria. 
Without PCR based demonstration of the bacteria in the samples, the manuscript is not fit for publication.

Other comments
-In places, the author refer to Mycoplasma pneumonia, Chlamydophila pneumoniae and Borrelia burgdorferi as symbiotic bacteria, which they clearly are not
-Was there an ethical approval for the study?
-What is the specificity of the Borrelia burgdorferi antibody (ab34970)?
-The abbreviation Bb for Borrelia burgdorferi is in places Bp.


Reviewer reports:


--------------------
Editorial Policies
--------------------
Please read the following information and revise your manuscript as necessary. If your manuscript does not adhere to our editorial requirements, this may cause a delay while this is addressed. Failure to adhere to our policies may result in rejection of your manuscript.
 
In accordance with BioMed Central editorial policies and formatting guidelines, all manuscript submissions to BMC Infectious Diseases must contain a Declarations section which includes the mandatory sub-sections listed below.  Please refer to the journal's Submission Guidelines web page for information regarding the criteria for each sub-section (%CUSTOM_BMC_JOURNAL_HOMEPAGE%).
 
Where a mandatory Declarations section is not relevant to your study design or article type, please write "Not applicable" in these sections.
 
For the 'Availability of data and materials' section, please provide information about where the data supporting your findings can be found.  We encourage authors to deposit their datasets in publicly available repositories (where available and appropriate), or to be presented within the manuscript and/or additional supporting files.  Please note that identifying/confidential patient data should not be shared.  Authors who do not wish to share their data must confirm this under this sub-heading and also provide their reasons.  For further guidance on how to format this section, please refer to BioMed Central's editorial policies page (see links below).
 
Declarations
-    	Ethics approval and consent to participate
-    	Consent to publish
-    	Availability of data and materials
-    	Competing interests
-    	Funding
-    	Authors' Contributions
-        Acknowledgements
 
Further information about our editorial policies can be found at the following links:
Ethical approval and consent:
http://www.biomedcentral.com/about/editorialpolicies#Ethics
Availability of data and materials section:
http://www.biomedcentral.com/submissions/editorial-policies#availability+of+data+and+materials</CONTENTS><BLINDED_CONTENTS>To: "Marcos Gradim Tiveron" mgtiveron@yahoo.com.br
From: "BMC Infectious Diseases Editorial Office" bmcinfectdis@biomedcentral.com
Subject: Your submission to BMC Infectious Diseases - INFD-D-16-00809
INFD-D-16-00809
INFECTIOUS AGENTS IS A RISK FACTOR FOR MYXOMATOUS MITRAL VALVE DEGENERATION:  A CASE CONTROL STUDY
Marcos Gradim Tiveron, Ph.D., MD; Pablo Maria Alberto Pomerantzeff, Ph.D., MD. Full Professor; Maria de Lourdes Higuchi, Ph.D., MD. Full Professor; Marcia Martins Reis, Ph.D.; Jaqueline de Jesus Pereira, Ms. student; Joyce Kawakami; Renata Ikegami; Carlos Manuel de Almeida Brandão, Ph.D., MD; Fabio Biscegli Jatene, Ph.D., MD. Full Professor
BMC Infectious Diseases

Dear Dr. Tiveron,

Your manuscript "INFECTIOUS AGENTS IS A RISK FACTOR FOR MYXOMATOUS MITRAL VALVE DEGENERATION:  A CASE CONTROL STUDY" (INFD-D-16-00809) has been assessed by our reviewers. They have raised a number of points which we believe would improve the manuscript and may allow a revised version to be published in BMC Infectious Diseases.

 Their reports, together with any other comments, are below. Please also take a moment to check our website at
  for any additional comments that were saved as attachments. 

If you are able to fully address these points, we would encourage you to submit a revised manuscript to BMC Infectious Diseases.
Once you have made the necessary corrections, please submit online at:

http://infd.edmgr.com/

If you have forgotten your username or password please use the "Send Login Details" link to get your login information. For security reasons, your password will be reset.

Please include a cover letter with a point-by-point response to the comments, describing any additional experiments that were carried out and including a detailed rebuttal of any criticisms or requested revisions that you disagreed with. Please also ensure that all changes to the manuscript are indicated in the text by highlighting or using track changes.

Please also ensure that your revised manuscript conforms to the journal style, which can be found in the Instructions for Authors on the journal homepage.

A decision will be made once we have received your revised manuscript, which we expect by 15 Jan 2017.

Please note that you will not be able to add, remove, or change the order of authors once the editor has accepted your manuscript for publication.  Any proposed changes to the authorship must be requested during peer-review, and adhere to our criteria for authorship as outlined in BioMed Central's policies.  To request a change in authorship, please download the 'Request for change in authorship form' which can be found here - http://www.biomedcentral.com/about/editorialpolicies#authorship.  Please note that incomplete forms will be rejected.  Your request will be taken into consideration by the editor, and you will be advised whether any changes will be permitted.  Please be aware that we may investigate, or ask your institute to investigate, any unauthorized attempts to change authorship or discrepancies in authorship between the submitted and revised versions of your manuscript.

I look forward to receiving your revised manuscript and please do not hesitate to contact us if you have any questions.

Best wishes,

Qiushui He
BMC Infectious Diseases
http://www.biomedcentral.com/bmcinfectdis

Editor Comments:

Reviewer #1: The manuscript "INFECTIOUS AGENTS IS A RISK FACTOR FOR MYXOMATOUS MITRAL VALVE DEGENERATION:  A CASE CONTROL STUDY" by Tiveron and others aims at demonstrating the presence and involvement of Mycoplasma pneumonia, Chlamydophila pneumoniae and Borrelia burgdorferi sensu lato bacteria in the etiopathogenesis of myxomatous mitral valve degeneration. The presence of the bacteria and inflammatory cells were studied using immunohistochemical staining, in situ hybridization, and transmission electron microscopy. Since the etiology of mitral valve degeneration is not completely understood, and it is well possible that microbial pathogens are involved in this process, this study is in principle warranted. Unfortunately, there are such shortcomings in the manuscript that prevent it from being accepted.

First and foremost, I am concerned with the alleged demonstration of Borrelia burgdorferi in the valve samples for the following reasons: 
-There is only one good description in the literature of a patient with Lyme endocarditis with mitral valve involvement (Hidri et al, Clin Microbiol Infect 2012) making the condition extremely rare
-Based on literature Lyme borreliosis is very rare in Brazil, yet the authors find Borrelia burgdorferi antigens in the mitral valves of both mitral valve degeneration patients and the controls
-Immunohistochemical staining (or TEM) alone is not specific enough to reliably demonstrate the presence of Borrelia burgdorferi in the valves

What the authors should now do is to use PCR to show that there indeed are Borrelia burgdorferi bacteria in the valve samples. This can be done using the paraffin embedded samples by deparaffinizing the samples. The authors should also perform Borrelia burgdorferi serology on the patient serum samples (if available). At the same time, also the presence of Mycoplasma pneumonia, Chlamydophila pneumoniae in the valve samples can be analyzed using PCR-assays specific for these bacteria. 
Without PCR based demonstration of the bacteria in the samples, the manuscript is not fit for publication.

Other comments
-In places, the author refer to Mycoplasma pneumonia, Chlamydophila pneumoniae and Borrelia burgdorferi as symbiotic bacteria, which they clearly are not
-Was there an ethical approval for the study?
-What is the specificity of the Borrelia burgdorferi antibody (ab34970)?
-The abbreviation Bb for Borrelia burgdorferi is in places Bp.


Reviewer reports:


--------------------
Editorial Policies
--------------------
Please read the following information and revise your manuscript as necessary. If your manuscript does not adhere to our editorial requirements, this may cause a delay while this is addressed. Failure to adhere to our policies may result in rejection of your manuscript.
 
In accordance with BioMed Central editorial policies and formatting guidelines, all manuscript submissions to BMC Infectious Diseases must contain a Declarations section which includes the mandatory sub-sections listed below.  Please refer to the journal's Submission Guidelines web page for information regarding the criteria for each sub-section (http://www.biomedcentral.com/bmcinfectdis).
 
Where a mandatory Declarations section is not relevant to your study design or article type, please write "Not applicable" in these sections.
 
For the 'Availability of data and materials' section, please provide information about where the data supporting your findings can be found.  We encourage authors to deposit their datasets in publicly available repositories (where available and appropriate), or to be presented within the manuscript and/or additional supporting files.  Please note that identifying/confidential patient data should not be shared.  Authors who do not wish to share their data must confirm this under this sub-heading and also provide their reasons.  For further guidance on how to format this section, please refer to BioMed Central's editorial policies page (see links below).
 
Declarations
-    	Ethics approval and consent to participate
-    	Consent to publish
-    	Availability of data and materials
-    	Competing interests
-    	Funding
-    	Authors' Contributions
-        Acknowledgements
 
Further information about our editorial policies can be found at the following links:
Ethical approval and consent:
http://www.biomedcentral.com/about/editorialpolicies#Ethics
Availability of data and materials section:
http://www.biomedcentral.com/submissions/editorial-policies#availability+of+data+and+materials</BLINDED_CONTENTS><LETTER_BODY>INFD-D-16-00809
INFECTIOUS AGENTS IS A RISK FACTOR FOR MYXOMATOUS MITRAL VALVE DEGENERATION:  A CASE CONTROL STUDY
Marcos Gradim Tiveron, Ph.D., MD; Pablo Maria Alberto Pomerantzeff, Ph.D., MD. Full Professor; Maria de Lourdes Higuchi, Ph.D., MD. Full Professor; Marcia Martins Reis, Ph.D.; Jaqueline de Jesus Pereira, Ms. student; Joyce Kawakami; Renata Ikegami; Carlos Manuel de Almeida Brandão, Ph.D., MD; Fabio Biscegli Jatene, Ph.D., MD. Full Professor
BMC Infectious Diseases

Dear Dr. Tiveron,

Your manuscript "INFECTIOUS AGENTS IS A RISK FACTOR FOR MYXOMATOUS MITRAL VALVE DEGENERATION:  A CASE CONTROL STUDY" (INFD-D-16-00809) has been assessed by our reviewers. They have raised a number of points which we believe would improve the manuscript and may allow a revised version to be published in BMC Infectious Diseases.

 Their reports, together with any other comments, are below. Please also take a moment to check our website at
  for any additional comments that were saved as attachments. 

If you are able to fully address these points, we would encourage you to submit a revised manuscript to BMC Infectious Diseases.
Once you have made the necessary corrections, please submit online at:

http://infd.edmgr.com/

If you have forgotten your username or password please use the "Send Login Details" link to get your login information. For security reasons, your password will be reset.

Please include a cover letter with a point-by-point response to the comments, describing any additional experiments that were carried out and including a detailed rebuttal of any criticisms or requested revisions that you disagreed with. Please also ensure that all changes to the manuscript are indicated in the text by highlighting or using track changes.

Please also ensure that your revised manuscript conforms to the journal style, which can be found in the Instructions for Authors on the journal homepage.

A decision will be made once we have received your revised manuscript, which we expect by %DATE_REVISION_DUE%.

Please note that you will not be able to add, remove, or change the order of authors once the editor has accepted your manuscript for publication.  Any proposed changes to the authorship must be requested during peer-review, and adhere to our criteria for authorship as outlined in BioMed Central's policies.  To request a change in authorship, please download the 'Request for change in authorship form' which can be found here - http://www.biomedcentral.com/about/editorialpolicies#authorship.  Please note that incomplete forms will be rejected.  Your request will be taken into consideration by the editor, and you will be advised whether any changes will be permitted.  Please be aware that we may investigate, or ask your institute to investigate, any unauthorized attempts to change authorship or discrepancies in authorship between the submitted and revised versions of your manuscript.

I look forward to receiving your revised manuscript and please do not hesitate to contact us if you have any questions.

Best wishes,

Qiushui He
BMC Infectious Diseases
%CUSTOM_BMC_JOURNAL_HOMEPAGE%

Editor Comments:

Reviewer #1: The manuscript "INFECTIOUS AGENTS IS A RISK FACTOR FOR MYXOMATOUS MITRAL VALVE DEGENERATION:  A CASE CONTROL STUDY" by Tiveron and others aims at demonstrating the presence and involvement of Mycoplasma pneumonia, Chlamydophila pneumoniae and Borrelia burgdorferi sensu lato bacteria in the etiopathogenesis of myxomatous mitral valve degeneration. The presence of the bacteria and inflammatory cells were studied using immunohistochemical staining, in situ hybridization, and transmission electron microscopy. Since the etiology of mitral valve degeneration is not completely understood, and it is well possible that microbial pathogens are involved in this process, this study is in principle warranted. Unfortunately, there are such shortcomings in the manuscript that prevent it from being accepted.

First and foremost, I am concerned with the alleged demonstration of Borrelia burgdorferi in the valve samples for the following reasons: 
-There is only one good description in the literature of a patient with Lyme endocarditis with mitral valve involvement (Hidri et al, Clin Microbiol Infect 2012) making the condition extremely rare
-Based on literature Lyme borreliosis is very rare in Brazil, yet the authors find Borrelia burgdorferi antigens in the mitral valves of both mitral valve degeneration patients and the controls
-Immunohistochemical staining (or TEM) alone is not specific enough to reliably demonstrate the presence of Borrelia burgdorferi in the valves

What the authors should now do is to use PCR to show that there indeed are Borrelia burgdorferi bacteria in the valve samples. This can be done using the paraffin embedded samples by deparaffinizing the samples. The authors should also perform Borrelia burgdorferi serology on the patient serum samples (if available). At the same time, also the presence of Mycoplasma pneumonia, Chlamydophila pneumoniae in the valve samples can be analyzed using PCR-assays specific for these bacteria. 
Without PCR based demonstration of the bacteria in the samples, the manuscript is not fit for publication.

Other comments
-In places, the author refer to Mycoplasma pneumonia, Chlamydophila pneumoniae and Borrelia burgdorferi as symbiotic bacteria, which they clearly are not
-Was there an ethical approval for the study?
-What is the specificity of the Borrelia burgdorferi antibody (ab34970)?
-The abbreviation Bb for Borrelia burgdorferi is in places Bp.


Reviewer reports:


--------------------
Editorial Policies
--------------------
Please read the following information and revise your manuscript as necessary. If your manuscript does not adhere to our editorial requirements, this may cause a delay while this is addressed. Failure to adhere to our policies may result in rejection of your manuscript.
 
In accordance with BioMed Central editorial policies and formatting guidelines, all manuscript submissions to BMC Infectious Diseases must contain a Declarations section which includes the mandatory sub-sections listed below.  Please refer to the journal's Submission Guidelines web page for information regarding the criteria for each sub-section (%CUSTOM_BMC_JOURNAL_HOMEPAGE%).
 
Where a mandatory Declarations section is not relevant to your study design or article type, please write "Not applicable" in these sections.
 
For the 'Availability of data and materials' section, please provide information about where the data supporting your findings can be found.  We encourage authors to deposit their datasets in publicly available repositories (where available and appropriate), or to be presented within the manuscript and/or additional supporting files.  Please note that identifying/confidential patient data should not be shared.  Authors who do not wish to share their data must confirm this under this sub-heading and also provide their reasons.  For further guidance on how to format this section, please refer to BioMed Central's editorial policies page (see links below).
 
Declarations
-    	Ethics approval and consent to participate
-    	Consent to publish
-    	Availability of data and materials
-    	Competing interests
-    	Funding
-    	Authors' Contributions
-        Acknowledgements
 
Further information about our editorial policies can be found at the following links:
Ethical approval and consent:
http://www.biomedcentral.com/about/editorialpolicies#Ethics
Availability of data and materials section:
http://www.biomedcentral.com/submissions/editorial-policies#availability+of+data+and+materials</LETTER_BODY><BLINDED_LETTER_BODY>INFD-D-16-00809
INFECTIOUS AGENTS IS A RISK FACTOR FOR MYXOMATOUS MITRAL VALVE DEGENERATION:  A CASE CONTROL STUDY
Marcos Gradim Tiveron, Ph.D., MD; Pablo Maria Alberto Pomerantzeff, Ph.D., MD. Full Professor; Maria de Lourdes Higuchi, Ph.D., MD. Full Professor; Marcia Martins Reis, Ph.D.; Jaqueline de Jesus Pereira, Ms. student; Joyce Kawakami; Renata Ikegami; Carlos Manuel de Almeida Brandão, Ph.D., MD; Fabio Biscegli Jatene, Ph.D., MD. Full Professor
BMC Infectious Diseases

Dear Dr. Tiveron,

Your manuscript "INFECTIOUS AGENTS IS A RISK FACTOR FOR MYXOMATOUS MITRAL VALVE DEGENERATION:  A CASE CONTROL STUDY" (INFD-D-16-00809) has been assessed by our reviewers. They have raised a number of points which we believe would improve the manuscript and may allow a revised version to be published in BMC Infectious Diseases.

 Their reports, together with any other comments, are below. Please also take a moment to check our website at
  for any additional comments that were saved as attachments. 

If you are able to fully address these points, we would encourage you to submit a revised manuscript to BMC Infectious Diseases.
Once you have made the necessary corrections, please submit online at:

http://infd.edmgr.com/

If you have forgotten your username or password please use the "Send Login Details" link to get your login information. For security reasons, your password will be reset.

Please include a cover letter with a point-by-point response to the comments, describing any additional experiments that were carried out and including a detailed rebuttal of any criticisms or requested revisions that you disagreed with. Please also ensure that all changes to the manuscript are indicated in the text by highlighting or using track changes.

Please also ensure that your revised manuscript conforms to the journal style, which can be found in the Instructions for Authors on the journal homepage.

A decision will be made once we have received your revised manuscript, which we expect by 15 Jan 2017.

Please note that you will not be able to add, remove, or change the order of authors once the editor has accepted your manuscript for publication.  Any proposed changes to the authorship must be requested during peer-review, and adhere to our criteria for authorship as outlined in BioMed Central's policies.  To request a change in authorship, please download the 'Request for change in authorship form' which can be found here - http://www.biomedcentral.com/about/editorialpolicies#authorship.  Please note that incomplete forms will be rejected.  Your request will be taken into consideration by the editor, and you will be advised whether any changes will be permitted.  Please be aware that we may investigate, or ask your institute to investigate, any unauthorized attempts to change authorship or discrepancies in authorship between the submitted and revised versions of your manuscript.

I look forward to receiving your revised manuscript and please do not hesitate to contact us if you have any questions.

Best wishes,

Qiushui He
BMC Infectious Diseases
http://www.biomedcentral.com/bmcinfectdis

Editor Comments:

Reviewer #1: The manuscript "INFECTIOUS AGENTS IS A RISK FACTOR FOR MYXOMATOUS MITRAL VALVE DEGENERATION:  A CASE CONTROL STUDY" by Tiveron and others aims at demonstrating the presence and involvement of Mycoplasma pneumonia, Chlamydophila pneumoniae and Borrelia burgdorferi sensu lato bacteria in the etiopathogenesis of myxomatous mitral valve degeneration. The presence of the bacteria and inflammatory cells were studied using immunohistochemical staining, in situ hybridization, and transmission electron microscopy. Since the etiology of mitral valve degeneration is not completely understood, and it is well possible that microbial pathogens are involved in this process, this study is in principle warranted. Unfortunately, there are such shortcomings in the manuscript that prevent it from being accepted.

First and foremost, I am concerned with the alleged demonstration of Borrelia burgdorferi in the valve samples for the following reasons: 
-There is only one good description in the literature of a patient with Lyme endocarditis with mitral valve involvement (Hidri et al, Clin Microbiol Infect 2012) making the condition extremely rare
-Based on literature Lyme borreliosis is very rare in Brazil, yet the authors find Borrelia burgdorferi antigens in the mitral valves of both mitral valve degeneration patients and the controls
-Immunohistochemical staining (or TEM) alone is not specific enough to reliably demonstrate the presence of Borrelia burgdorferi in the valves

What the authors should now do is to use PCR to show that there indeed are Borrelia burgdorferi bacteria in the valve samples. This can be done using the paraffin embedded samples by deparaffinizing the samples. The authors should also perform Borrelia burgdorferi serology on the patient serum samples (if available). At the same time, also the presence of Mycoplasma pneumonia, Chlamydophila pneumoniae in the valve samples can be analyzed using PCR-assays specific for these bacteria. 
Without PCR based demonstration of the bacteria in the samples, the manuscript is not fit for publication.

Other comments
-In places, the author refer to Mycoplasma pneumonia, Chlamydophila pneumoniae and Borrelia burgdorferi as symbiotic bacteria, which they clearly are not
-Was there an ethical approval for the study?
-What is the specificity of the Borrelia burgdorferi antibody (ab34970)?
-The abbreviation Bb for Borrelia burgdorferi is in places Bp.


Reviewer reports:


--------------------
Editorial Policies
--------------------
Please read the following information and revise your manuscript as necessary. If your manuscript does not adhere to our editorial requirements, this may cause a delay while this is addressed. Failure to adhere to our policies may result in rejection of your manuscript.
 
In accordance with BioMed Central editorial policies and formatting guidelines, all manuscript submissions to BMC Infectious Diseases must contain a Declarations section which includes the mandatory sub-sections listed below.  Please refer to the journal's Submission Guidelines web page for information regarding the criteria for each sub-section (http://www.biomedcentral.com/bmcinfectdis).
 
Where a mandatory Declarations section is not relevant to your study design or article type, please write "Not applicable" in these sections.
 
For the 'Availability of data and materials' section, please provide information about where the data supporting your findings can be found.  We encourage authors to deposit their datasets in publicly available repositories (where available and appropriate), or to be presented within the manuscript and/or additional supporting files.  Please note that identifying/confidential patient data should not be shared.  Authors who do not wish to share their data must confirm this under this sub-heading and also provide their reasons.  For further guidance on how to format this section, please refer to BioMed Central's editorial policies page (see links below).
 
Declarations
-    	Ethics approval and consent to participate
-    	Consent to publish
-    	Availability of data and materials
-    	Competing interests
-    	Funding
-    	Authors' Contributions
-        Acknowledgements
 
Further information about our editorial policies can be found at the following links:
Ethical approval and consent:
http://www.biomedcentral.com/about/editorialpolicies#Ethics
Availability of data and materials section:
http://www.biomedcentral.com/submissions/editorial-policies#availability+of+data+and+materials</BLINDED_LETTER_BODY><CC_LIST></CC_LIST><BCC_LIST></BCC_LIST></DECISIONLETTER><REVIEWS><REVIEW><DATES><START_DATE>2016-07-20T04:53:05-04:00</START_DATE><END_DATE>2016-07-22T04:48:02-04:00</END_DATE></DATES><NAME><TITLE>Prof.</TITLE><FIRSTNAME>Jukka</FIRSTNAME><MIDDLENAME></MIDDLENAME><LASTNAME>Hytönen</LASTNAME><DEGREE></DEGREE></NAME><REVIEWER_NUMBER>1</REVIEWER_NUMBER><REVIEWER_RECOMMENDATION>Major revisions required</REVIEWER_RECOMMENDATION><COMMENTS><TO_EDITOR></TO_EDITOR><TO_AUTHOR>The manuscript "INFECTIOUS AGENTS IS A RISK FACTOR FOR MYXOMATOUS MITRAL VALVE DEGENERATION:  A CASE CONTROL STUDY" by Tiveron and others aims at demonstrating the presence and involvement of Mycoplasma pneumonia, Chlamydophila pneumoniae and Borrelia burgdorferi sensu lato bacteria in the etiopathogenesis of myxomatous mitral valve degeneration. The presence of the bacteria and inflammatory cells were studied using immunohistochemical staining, in situ hybridization, and transmission electron microscopy. Since the etiology of mitral valve degeneration is not completely understood, and it is well possible that microbial pathogens are involved in this process, this study is in principle warranted. Unfortunately, there are such shortcomings in the manuscript that prevent it from being accepted.

First and foremost, I am concerned with the alleged demonstration of Borrelia burgdorferi in the valve samples for the following reasons: 
-There is only one good description in the literature of a patient with Lyme endocarditis with mitral valve involvement (Hidri et al, Clin Microbiol Infect 2012) making the condition extremely rare
-Based on literature Lyme borreliosis is very rare in Brazil, yet the authors find Borrelia burgdorferi antigens in the mitral valves of both mitral valve degeneration patients and the controls
-Immunohistochemical staining (or TEM) alone is not specific enough to reliably demonstrate the presence of Borrelia burgdorferi in the valves

What the authors should now do is to use PCR to show that there indeed are Borrelia burgdorferi bacteria in the valve samples. This can be done using the paraffin embedded samples by deparaffinizing the samples. The authors should also perform Borrelia burgdorferi serology on the patient serum samples (if available). At the same time, also the presence of Mycoplasma pneumonia, Chlamydophila pneumoniae in the valve samples can be analyzed using PCR-assays specific for these bacteria. 
Without PCR based demonstration of the bacteria in the samples, the manuscript is not fit for publication.

Other comments
-In places, the author refer to Mycoplasma pneumonia, Chlamydophila pneumoniae and Borrelia burgdorferi as symbiotic bacteria, which they clearly are not
-Was there an ethical approval for the study?
-What is the specificity of the Borrelia burgdorferi antibody (ab34970)?
-The abbreviation Bb for Borrelia burgdorferi is in places Bp.
</TO_AUTHOR></COMMENTS><REVRATE></REVRATE><CUSTOM_REVIEW_QUESTIONS><QUESTION><TEXT>&lt;b&gt;Are the methods appropriate and well described?&lt;/b&gt;&lt;/br&gt;

If not, please specify what is required in your comments to the authors.</TEXT><VALUE>No</VALUE></QUESTION><QUESTION><TEXT>&lt;b&gt;Does the work include the necessary controls?&lt;/b&gt;&lt;/br&gt;

If not, please specify which controls are required in your comments to the authors.</TEXT><VALUE>No</VALUE></QUESTION><QUESTION><TEXT>&lt;b&gt;Are the conclusions drawn adequately supported by the data shown?&lt;/b&gt;&lt;/br&gt;

If not, please explain in your comments to the authors.</TEXT><VALUE>No</VALUE></QUESTION><QUESTION><TEXT>&lt;b&gt;Are you able to assess any statistics in the manuscript or would you recommend an additional statistical review?&lt;/b&gt;&lt;/br&gt;

If an additional statistical review is recommended, please specify what aspects require further assessment in your comments to the editors.</TEXT><VALUE>I am able to assess the statistics</VALUE></QUESTION><QUESTION><TEXT>&lt;b&gt;Quality of written English&lt;/b&gt;&lt;/br&gt;

Please indicate the quality of language in the manuscript:</TEXT><VALUE>Needs some language corrections before being published</VALUE></QUESTION><QUESTION><TEXT>&lt;b&gt;Declaration of competing interests&lt;/b&gt;&lt;/br&gt;

Please complete a declaration of competing interests, considering the following questions:&lt;/br&gt;
&lt;ol&gt;
&lt;li&gt;Have you in the past five years received reimbursements, fees, funding, or salary from an organisation that may in any way gain or lose financially from the publication of this manuscript, either now or in the future?&lt;/li&gt;
&lt;li&gt;Do you hold any stocks or shares in an organisation that may in any way gain or lose financially from the publication of this manuscript, either now or in the future?&lt;/li&gt;
&lt;li&gt;Do you hold or are you currently applying for any patents relating to the content of the manuscript?&lt;/li&gt;
&lt;li&gt;Have you received reimbursements, fees, funding, or salary from an organization that holds or has applied for patents relating to the content of the manuscript?&lt;/li&gt;
&lt;li&gt;Do you have any other financial competing interests?&lt;/li&gt;
&lt;li&gt;Do you have any non-financial competing interests in relation to this paper?&lt;/li&gt;
&lt;/ol&gt;
If you can answer no to all of the above, write 'I declare that I have no competing interests' below. If your reply is yes to any, please give details below.
</TEXT><VALUE>I declare that I have no competing interests</VALUE></QUESTION><QUESTION><TEXT>I agree to the open peer review policy of the journal. I understand that my name will be included on my report to the authors and, if the manuscript is accepted for publication, my named report including any attachments I upload will be posted on the website along with the authors' responses. I agree for my report to be made available under an Open Access Creative Commons CC-BY license (http://creativecommons.org/licenses/by/4.0/). I understand that any comments which I do not wish to be included in my named report can be included as confidential comments to the editors, which will not be published.</TEXT><VALUE>I agree to the open peer review policy of the journal</VALUE></QUESTION></CUSTOM_REVIEW_QUESTIONS><TRANSFERRED_REVIEW_INFO TRANSFERRED="false" /><CONTACT_INFO><ADDRESS /><CITY></CITY><STATE></STATE><COUNTRY>FINLAND</COUNTRY><POSTAL_CODE></POSTAL_CODE><PRIMARY_PHONE_NUMBER></PRIMARY_PHONE_NUMBER><FAX></FAX><EMAIL>jukka.hytonen@utu.fi</EMAIL></CONTACT_INFO><AFFILIATION_INFO><POSITION></POSITION><AFFILIATION></AFFILIATION><DEPARTMENT></DEPARTMENT><INSTITUTE></INSTITUTE><INSTITUTE_ID></INSTITUTE_ID></AFFILIATION_INFO><PERSONAL_IDENTIFIERS /></REVIEW><REVIEW><DATES><START_DATE>2016-12-08T07:35:33-05:00</START_DATE><END_DATE>2016-12-14T11:18:30-05:00</END_DATE></DATES><NAME><TITLE>Prof.</TITLE><FIRSTNAME>Atsushi</FIRSTNAME><MIDDLENAME></MIDDLENAME><LASTNAME>Izawa</LASTNAME><DEGREE>MD, PhD, FJCC</DEGREE></NAME><REVIEWER_NUMBER>2</REVIEWER_NUMBER><REVIEWER_RECOMMENDATION>Major revisions required</REVIEWER_RECOMMENDATION><COMMENTS><TO_EDITOR>I appreciate this opportunity to contribute to your Journal.
Thank you,
Sincerely,
Atsushi Izawa, MD, PhD, FJCC.

Professor
School of Health Sciences, Shinshu University
3-1-1 Asahi, Matsumoto city, Nagano
390-8621 Japan

TEL/FAX: +81-263-37-3506
Email: izawa611@shinshu-u.ac.jp</TO_EDITOR><TO_AUTHOR></TO_AUTHOR></COMMENTS><REVRATE></REVRATE><CUSTOM_REVIEW_QUESTIONS><QUESTION><TEXT>&lt;b&gt;Are the methods appropriate and well described?&lt;/b&gt;&lt;/br&gt;

If not, please specify what is required in your comments to the authors.</TEXT><VALUE>Yes</VALUE></QUESTION><QUESTION><TEXT>&lt;b&gt;Does the work include the necessary controls?&lt;/b&gt;&lt;/br&gt;

If not, please specify which controls are required in your comments to the authors.</TEXT><VALUE>Yes</VALUE></QUESTION><QUESTION><TEXT>&lt;b&gt;Are the conclusions drawn adequately supported by the data shown?&lt;/b&gt;&lt;/br&gt;

If not, please explain in your comments to the authors.</TEXT><VALUE>No</VALUE></QUESTION><QUESTION><TEXT>&lt;b&gt;Are you able to assess any statistics in the manuscript or would you recommend an additional statistical review?&lt;/b&gt;&lt;/br&gt;

If an additional statistical review is recommended, please specify what aspects require further assessment in your comments to the editors.</TEXT><VALUE>I am able to assess the statistics</VALUE></QUESTION><QUESTION><TEXT>&lt;b&gt;Quality of written English&lt;/b&gt;&lt;/br&gt;

Please indicate the quality of language in the manuscript:</TEXT><VALUE>Acceptable</VALUE></QUESTION><QUESTION><TEXT>&lt;b&gt;Declaration of competing interests&lt;/b&gt;&lt;/br&gt;

Please complete a declaration of competing interests, considering the following questions:&lt;/br&gt;
&lt;ol&gt;
&lt;li&gt;Have you in the past five years received reimbursements, fees, funding, or salary from an organisation that may in any way gain or lose financially from the publication of this manuscript, either now or in the future?&lt;/li&gt;
&lt;li&gt;Do you hold any stocks or shares in an organisation that may in any way gain or lose financially from the publication of this manuscript, either now or in the future?&lt;/li&gt;
&lt;li&gt;Do you hold or are you currently applying for any patents relating to the content of the manuscript?&lt;/li&gt;
&lt;li&gt;Have you received reimbursements, fees, funding, or salary from an organization that holds or has applied for patents relating to the content of the manuscript?&lt;/li&gt;
&lt;li&gt;Do you have any other financial competing interests?&lt;/li&gt;
&lt;li&gt;Do you have any non-financial competing interests in relation to this paper?&lt;/li&gt;
&lt;/ol&gt;
If you can answer no to all of the above, write 'I declare that I have no competing interests' below. If your reply is yes to any, please give details below.
</TEXT><VALUE>I declare that I have no competing interests.</VALUE></QUESTION><QUESTION><TEXT>I agree to the open peer review policy of the journal. I understand that my name will be included on my report to the authors and, if the manuscript is accepted for publication, my named report including any attachments I upload will be posted on the website along with the authors' responses. I agree for my report to be made available under an Open Access Creative Commons CC-BY license (http://creativecommons.org/licenses/by/4.0/). I understand that any comments which I do not wish to be included in my named report can be included as confidential comments to the editors, which will not be published.</TEXT><VALUE>I agree to the open peer review policy of the journal</VALUE></QUESTION></CUSTOM_REVIEW_QUESTIONS><TRANSFERRED_REVIEW_INFO TRANSFERRED="false" /><CONTACT_INFO><ADDRESS><LINE>3-1-1</LINE><LINE>Asahi</LINE></ADDRESS><CITY>Matsumoto</CITY><STATE>Nagano</STATE><COUNTRY>JAPAN</COUNTRY><POSTAL_CODE></POSTAL_CODE><PRIMARY_PHONE_NUMBER></PRIMARY_PHONE_NUMBER><FAX></FAX><EMAIL>izawa611@shinshu-u.ac.jp</EMAIL></CONTACT_INFO><AFFILIATION_INFO><POSITION></POSITION><AFFILIATION></AFFILIATION><DEPARTMENT></DEPARTMENT><INSTITUTE>School of Health Sciences, Shinshu University</INSTITUTE><INSTITUTE_ID>1493951</INSTITUTE_ID></AFFILIATION_INFO><PERSONAL_IDENTIFIERS /></REVIEW></REVIEWS><FILES><FILE><FILENAME>Manuscript R0.docx</FILENAME><ORIGINAL_NAME>Manuscript .docx</ORIGINAL_NAME><TYPE>Manuscript</TYPE><DESCRIPTION>Manuscript</DESCRIPTION><REVISION>0</REVISION><FORPUBLISHER>true</FORPUBLISHER><FILE_ORDER>1</FILE_ORDER><ITEM_TYPE_FAMILY>Document</ITEM_TYPE_FAMILY><SUBMISSION_ITEM_METADATA /></FILE><FILE><FILENAME>TablesR0.docx</FILENAME><ORIGINAL_NAME>Tables.docx</ORIGINAL_NAME><TYPE>Table</TYPE><DESCRIPTION>Tables</DESCRIPTION><REVISION>0</REVISION><FORPUBLISHER>true</FORPUBLISHER><FILE_ORDER>2</FILE_ORDER><ITEM_TYPE_FAMILY>Table</ITEM_TYPE_FAMILY><SUBMISSION_ITEM_METADATA /></FILE><FILE><FILENAME>Fig.1R0.tiff</FILENAME><ORIGINAL_NAME>Fig.1.tiff</ORIGINAL_NAME><TYPE>Figure</TYPE><DESCRIPTION>Figure 1</DESCRIPTION><REVISION>0</REVISION><FORPUBLISHER>true</FORPUBLISHER><FILE_ORDER>3</FILE_ORDER><ITEM_TYPE_FAMILY>Figure</ITEM_TYPE_FAMILY><SUBMISSION_ITEM_METADATA /></FILE><FILE><FILENAME>Fig.2R0.tif</FILENAME><ORIGINAL_NAME>Fig.2.tif</ORIGINAL_NAME><TYPE>Figure</TYPE><DESCRIPTION>Figure 2</DESCRIPTION><REVISION>0</REVISION><FORPUBLISHER>true</FORPUBLISHER><FILE_ORDER>4</FILE_ORDER><ITEM_TYPE_FAMILY>Figure</ITEM_TYPE_FAMILY><SUBMISSION_ITEM_METADATA /></FILE><FILE><FILENAME>Fig.3R0.tif</FILENAME><ORIGINAL_NAME>Fig.3.tif</ORIGINAL_NAME><TYPE>Figure</TYPE><DESCRIPTION>Figure 3</DESCRIPTION><REVISION>0</REVISION><FORPUBLISHER>true</FORPUBLISHER><FILE_ORDER>5</FILE_ORDER><ITEM_TYPE_FAMILY>Figure</ITEM_TYPE_FAMILY><SUBMISSION_ITEM_METADATA /></FILE><FILE><FILENAME>Fig.4R0.tif</FILENAME><ORIGINAL_NAME>Fig.4.tif</ORIGINAL_NAME><TYPE>Figure</TYPE><DESCRIPTION>Figure 4</DESCRIPTION><REVISION>0</REVISION><FORPUBLISHER>true</FORPUBLISHER><FILE_ORDER>6</FILE_ORDER><ITEM_TYPE_FAMILY>Figure</ITEM_TYPE_FAMILY><SUBMISSION_ITEM_METADATA /></FILE><FILE><FILENAME>Fig.5R0.tif</FILENAME><ORIGINAL_NAME>Fig.5.tif</ORIGINAL_NAME><TYPE>Figure</TYPE><DESCRIPTION>Figure</DESCRIPTION><REVISION>0</REVISION><FORPUBLISHER>true</FORPUBLISHER><FILE_ORDER>7</FILE_ORDER><ITEM_TYPE_FAMILY>Figure</ITEM_TYPE_FAMILY><SUBMISSION_ITEM_METADATA /></FILE><FILE><FILENAME>Supplementary MaterialR0.docx</FILENAME><ORIGINAL_NAME>Supplementary Material.docx</ORIGINAL_NAME><TYPE>Supplementary Material</TYPE><DESCRIPTION>Supplementary Material</DESCRIPTION><REVISION>0</REVISION><FORPUBLISHER>true</FORPUBLISHER><FILE_ORDER>8</FILE_ORDER><ITEM_TYPE_FAMILY>Supplemental</ITEM_TYPE_FAMILY><SUBMISSION_ITEM_METADATA /></FILE><FILE><FILENAME>INFD-D-16-00809R0.pdf</FILENAME><ORIGINAL_NAME>INFD-D-16-00809.pdf</ORIGINAL_NAME><TYPE>Working PDF</TYPE><DESCRIPTION></DESCRIPTION><REVISION>0</REVISION><FORPUBLISHER></FORPUBLISHER><FILE_ORDER></FILE_ORDER><ITEM_TYPE_FAMILY></ITEM_TYPE_FAMILY><SUBMISSION_ITEM_METADATA /></FILE></FILES><ATTACHMENTS><ATTACHMENT><FILENAME>12 BMC Infectious DiseaseR0.docx</FILENAME><ORIGINAL_NAME>12 BMC Infectious Disease.docx</ORIGINAL_NAME><TYPE>Reviewer</TYPE><DESCRIPTION></DESCRIPTION><REVISION>0</REVISION><SUBMITTEDBY><TITLE>Prof.</TITLE><FIRSTNAME>Atsushi</FIRSTNAME><MIDDLENAME></MIDDLENAME><LASTNAME>Izawa</LASTNAME><DEGREE>MD, PhD, FJCC</DEGREE></SUBMITTEDBY><REVIEWER_NUMBER>2</REVIEWER_NUMBER><VISIBLE_TO_AUTHOR>false</VISIBLE_TO_AUTHOR><VISIBLE_TO_REVIEWER>true</VISIBLE_TO_REVIEWER></ATTACHMENT></ATTACHMENTS></VERSION><VERSION REVISION="1"><FUNDING_INFORMATION><FUNDER ID="6460"><FUNDREFID></FUNDREFID><NAME>Support Foundation of São Paulo Research</NAME><GRANT_NUMBER>2014/04383-4</GRANT_NUMBER><GRANT_RECIPIENT><NAME><TITLE>Dr.</TITLE><FIRSTNAME>Marcos</FIRSTNAME><MIDDLENAME>Gradim</MIDDLENAME><LASTNAME>Tiveron</LASTNAME><DEGREE>Ph.D., MD</DEGREE></NAME><ORCID></ORCID></GRANT_RECIPIENT></FUNDER></FUNDING_INFORMATION><DOCUMENT><REVISION_SUBMITTED_DATE>2017-01-12T21:28:06-05:00</REVISION_SUBMITTED_DATE><DECISION><EDITOR><TITLE>Dr</TITLE><FIRSTNAME>Qiushui</FIRSTNAME><MIDDLENAME></MIDDLENAME><LASTNAME>He</LASTNAME><DEGREE></DEGREE></EDITOR><CONTACT_INFO><ADDRESS /><CITY></CITY><STATE></STATE><COUNTRY>FINLAND</COUNTRY><POSTAL_CODE></POSTAL_CODE><PRIMARY_PHONE_NUMBER></PRIMARY_PHONE_NUMBER><FAX></FAX><EMAIL>qiushui.he@utu.fi</EMAIL></CONTACT_INFO><PERSONAL_IDENTIFIERS /><TERM>Minor revision</TERM><FAMILY>Revise</FAMILY><DATE>2017-01-15T22:32:47-05:00</DATE></DECISION><ALL_AUTHORS>Marcos Gradim Tiveron, Ph.D., MD; Pablo Maria Alberto Pomerantzeff, Ph.D., MD. Full Professor; Maria de Lourdes Higuchi, Ph.D., MD. Full Professor; Marcia Martins Reis, Ph.D.; Jaqueline de Jesus Pereira, Ms. student; Joyce Kawakami; Renata Ikegami; Carlos Manuel de Almeida Brandão, Ph.D., MD; Fabio Biscegli Jatene, Ph.D., MD. Full Professor</ALL_AUTHORS><CUSTOM_SUBMISSION_QUESTIONS /></DOCUMENT><CORRAUTH><NAME><TITLE>Dr.</TITLE><FIRSTNAME>Marcos</FIRSTNAME><MIDDLENAME>Gradim</MIDDLENAME><LASTNAME>Tiveron</LASTNAME><DEGREE>Ph.D., MD</DEGREE></NAME><CONTACT_INFO><ADDRESS /><CITY></CITY><STATE></STATE><COUNTRY>BRAZIL</COUNTRY><POSTAL_CODE></POSTAL_CODE><PRIMARY_PHONE_NUMBER></PRIMARY_PHONE_NUMBER><FAX></FAX><EMAIL>mgtiveron@yahoo.com.br</EMAIL></CONTACT_INFO><AFFILIATION_INFO><POSITION></POSITION><AFFILIATION></AFFILIATION><DEPARTMENT>Heart Institute</DEPARTMENT><INSTITUTE>Universidade de Sao Paulo</INSTITUTE><INSTITUTE_ID>28133</INSTITUTE_ID></AFFILIATION_INFO><PERSONAL_IDENTIFIERS /><ALT_CONTACT><CONTACT_INFO><ADDRESS /><CITY></CITY><STATE></STATE><COUNTRY></COUNTRY><POSTAL_CODE></POSTAL_CODE><PRIMARY_PHONE_NUMBER></PRIMARY_PHONE_NUMBER><FAX></FAX><EMAIL></EMAIL></CONTACT_INFO><START_DATE></START_DATE><END_DATE></END_DATE></ALT_CONTACT><UNAVAILABLE /><COMMENTS></COMMENTS><RESPONSE_TO_REVIEWERS>Reviewer #1: The manuscript "INFECTIOUS AGENTS IS A RISK FACTOR FOR MYXOMATOUS MITRAL VALVE DEGENERATION:  A CASE CONTROL STUDY" by Tiveron and others aims at demonstrating the presence and involvement of Mycoplasma pneumonia, Chlamydophila pneumoniae and Borrelia burgdorferi sensu lato bacteria in the etiopathogenesis of myxomatous mitral valve degeneration. The presence of the bacteria and inflammatory cells were studied using immunohistochemical staining, in situ hybridization, and transmission electron microscopy. Since the etiology of mitral valve degeneration is not completely understood, and it is well possible that microbial pathogens are involved in this process, this study is in principle warranted. Unfortunately, there are such shortcomings in the manuscript that prevent it from being accepted.

First and foremost, I am concerned with the alleged demonstration of Borrelia burgdorferi in the valve samples for the following reasons: 

A-There is only one good description in the literature of a patient with Lyme endocarditis with mitral valve involvement (Hidri et al, Clin Microbiol Infect 2012) making the condition extremely rare
- Yes, I agree that is a paper that describe the Lyme endocarditis with mitral valve involvement. Our study is the first that demonstrated with more details the presence of antigens and products of bacteria in samples of myxomatous mitral valve degeneration.

B-Based on literature Lyme borreliosis is very rare in Brazil, yet the authors find Borrelia burgdorferi antigens in the mitral valves of both mitral valve degeneration patients and the controls.
- In Brazil, was describe the Baggio-Yoshinari Syndrome caused by spirochetes in its atypical and latent morphology, which gives rise to clinical manifestations similar to those observed in Lyme disease. 


C-Immunohistochemical staining (or TEM) alone is not specific enough to reliably demonstrate the presence of Borrelia burgdorferi in the valves.
- We work with Immunohistochemical staining and TEM together to detect the antigens (IHC) and presence of bacteria and your products with TEM.


What the authors should now do is to use PCR to show that there indeed are Borrelia burgdorferi bacteria in the valve samples. This can be done using the paraffin embedded samples by deparaffinizing the samples. The authors should also perform Borrelia burgdorferi serology on the patient serum samples (if available). At the same time, also the presence of Mycoplasma pneumonia, Chlamydophila pneumonia in the valve samples can be analyzed using PCR-assays specific for these bacteria. 
Without PCR based demonstration of the bacteria in the samples, the manuscript is not fit for publication.

Other comments
-In places, the author refer to Mycoplasma pneumonia, Chlamydophila pneumonia and Borrelia burgdorferi as symbiotic bacteria, which they clearly are not
We refer this bacteria as symbiotic because of demonstration in previous studies that described this relations. In our study, we believe that symbiotic or synergistic actions between Mycoplasma pneumonia and Borrelia burgdorferi explain the correlation between myxomatous mitral valve degeneration and low presence of Borrelia burgdorferi in this valves. 

-Was there an ethical approval for the study?
The Bioethics Committee of the Clinical Hospital of Medical School of the University of Sao Paulo approved the study, approval no. 0029/04. A written informed consent was taken from all participants. This was described On Methods - 4nd paragraph.

-What is the specificity of the Borrelia burgdorferi antibody (ab34970)?
The antibody ab34970 reacts with Borrelia burgdorferi (Lyme Disease) and have purity &gt; 95% (http://www.abcam.com/abpromise). 

-The abbreviation Bb for Borrelia burgdorferi is in places Bp.
We agree with this orientation. It was corrected.


This study demonstrated significantly greater presence of Mycoplasma pneumoniae in tissue sections of patients with myxomatous mitral degeneration; however, the distribution pattern of the antigen is quite strange. In addition, the conclusion in the abstract is far from the results of this study. This reviewer has some comments as follows:

Major comments.
1.	There are high background staining or artifacts in panels of Figure 4C and 4E, which are very important positive findings of this study. The diffuse and massive staining pattern seems to be strange for the antigen expression. 
- The results are exactly these. The brown in Fig. C and yellow in E demonstrate the Mycoplasma pneumoniae antigen presence by immunohistochemical reaction. These analysis were made by Aperio, a technology that eliminates the use of an optical microscope that mark the presence of antigen.
2.	Results were positive for Mycoplasma pneumoniae, but negative for both Chlamydophilia pneumoniae and Borrelia burgdorferi. The authors should carefully and intensively revise results and conclusions in the abstract and the discussion section (page 13) based on the statistical analysis. 
- The conclusion was revised according to results.
The presence of infectious agents, inflammatory cells and collagenases in mitral valves appear to contribute to the pathogenesis of MVD. Mycoplasma pneumoniae was strongly related with myxomatous mitral valve degeneration. Despite of low percentage of Borrelia burgdorferi in MD group, this agent was correlated with myxomatous degeneration and this may occour due synergistic actions between this infectious agents likely contribute to collagen degradation.

3.	Quantitative real-time PCR should be performed to identify the presence of pathogens in tissue samples of the mitral valves. 
- We are providing the quantitative real-time PCR in our analyses. Please, I would like to request more time to perform the real-time PCR. 

4.	Data in table 3 and figures 3A and 4A are mostly duplicated. The authors should obliterate redundant data presentation.
- We agree with this orientation. We will exclude the table 3.


Minor comments.
1.	Panels in figure 3 should have similar magnification, unless there was specific reason.
- The magnification is different due different size of some samples.

2.	In figure 1, “mixoyd” should be “myxoid”.
- We agree with this orientation. It was corrected.


</RESPONSE_TO_REVIEWERS></CORRAUTH><AUTHORS><AUTHOR RANK="1"><NAME><TITLE>Dr.</TITLE><FIRSTNAME>Marcos</FIRSTNAME><MIDDLENAME>Gradim</MIDDLENAME><LASTNAME>Tiveron</LASTNAME><DEGREE>Ph.D., MD</DEGREE></NAME><CONTACT_INFO><ADDRESS /><CITY></CITY><STATE></STATE><COUNTRY>BRAZIL</COUNTRY><POSTAL_CODE></POSTAL_CODE><PRIMARY_PHONE_NUMBER></PRIMARY_PHONE_NUMBER><FAX></FAX><EMAIL>mgtiveron@yahoo.com.br</EMAIL></CONTACT_INFO><AFFILIATION_INFO><POSITION></POSITION><AFFILIATION></AFFILIATION><DEPARTMENT>Heart Institute</DEPARTMENT><INSTITUTE>Universidade de Sao Paulo</INSTITUTE><INSTITUTE_ID>28133</INSTITUTE_ID></AFFILIATION_INFO><PERSONAL_IDENTIFIERS /><ADDITIONAL_PEOPLE_DETAILS /><CUSTOM_AUTHOR_QUESTIONS /><AUTHTYPE>CorrespondingAuthor</AUTHTYPE></AUTHOR><AUTHOR RANK="2"><NAME><TITLE>Prof.</TITLE><FIRSTNAME>Pablo</FIRSTNAME><MIDDLENAME>Maria Alberto</MIDDLENAME><LASTNAME>Pomerantzeff</LASTNAME><DEGREE>Ph.D., MD. Full Professor</DEGREE></NAME><CONTACT_INFO><ADDRESS /><CITY></CITY><STATE></STATE><COUNTRY>BRAZIL</COUNTRY><POSTAL_CODE></POSTAL_CODE><PRIMARY_PHONE_NUMBER></PRIMARY_PHONE_NUMBER><FAX></FAX><EMAIL>dcipablo@incor.usp.br</EMAIL></CONTACT_INFO><AFFILIATION_INFO><POSITION></POSITION><AFFILIATION></AFFILIATION><DEPARTMENT></DEPARTMENT><INSTITUTE>Heart Institute of Sao Paulo University</INSTITUTE><INSTITUTE_ID></INSTITUTE_ID></AFFILIATION_INFO><ADDITIONAL_PEOPLE_DETAILS /><CUSTOM_AUTHOR_QUESTIONS /><AUTHTYPE>CoAuthor</AUTHTYPE></AUTHOR><AUTHOR RANK="3"><NAME><TITLE>Prof.</TITLE><FIRSTNAME>Maria de Lourdes</FIRSTNAME><MIDDLENAME></MIDDLENAME><LASTNAME>Higuchi</LASTNAME><DEGREE>Ph.D., MD. Full Professor</DEGREE></NAME><CONTACT_INFO><ADDRESS /><CITY></CITY><STATE></STATE><COUNTRY>BRAZIL</COUNTRY><POSTAL_CODE></POSTAL_CODE><PRIMARY_PHONE_NUMBER></PRIMARY_PHONE_NUMBER><FAX></FAX><EMAIL>anplourdes@incor.usp.br</EMAIL></CONTACT_INFO><AFFILIATION_INFO><POSITION></POSITION><AFFILIATION></AFFILIATION><DEPARTMENT></DEPARTMENT><INSTITUTE>Heart Institute of Sao Paulo University</INSTITUTE><INSTITUTE_ID></INSTITUTE_ID></AFFILIATION_INFO><ADDITIONAL_PEOPLE_DETAILS /><CUSTOM_AUTHOR_QUESTIONS /><AUTHTYPE>CoAuthor</AUTHTYPE></AUTHOR><AUTHOR RANK="4"><NAME><TITLE>Dra.</TITLE><FIRSTNAME>Marcia</FIRSTNAME><MIDDLENAME>Martins</MIDDLENAME><LASTNAME>Reis</LASTNAME><DEGREE>Ph.D.</DEGREE></NAME><CONTACT_INFO><ADDRESS /><CITY></CITY><STATE></STATE><COUNTRY>BRAZIL</COUNTRY><POSTAL_CODE></POSTAL_CODE><PRIMARY_PHONE_NUMBER></PRIMARY_PHONE_NUMBER><FAX></FAX><EMAIL>anpmarcia@incor.usp.br</EMAIL></CONTACT_INFO><AFFILIATION_INFO><POSITION></POSITION><AFFILIATION></AFFILIATION><DEPARTMENT></DEPARTMENT><INSTITUTE>Heart Institute of Sao Paulo University</INSTITUTE><INSTITUTE_ID></INSTITUTE_ID></AFFILIATION_INFO><ADDITIONAL_PEOPLE_DETAILS /><CUSTOM_AUTHOR_QUESTIONS /><AUTHTYPE>CoAuthor</AUTHTYPE></AUTHOR><AUTHOR RANK="5"><NAME><TITLE>Biomedical technician</TITLE><FIRSTNAME>Jaqueline</FIRSTNAME><MIDDLENAME>de Jesus</MIDDLENAME><LASTNAME>Pereira</LASTNAME><DEGREE>Ms. student</DEGREE></NAME><CONTACT_INFO><ADDRESS /><CITY></CITY><STATE></STATE><COUNTRY>BRAZIL</COUNTRY><POSTAL_CODE></POSTAL_CODE><PRIMARY_PHONE_NUMBER></PRIMARY_PHONE_NUMBER><FAX></FAX><EMAIL>jaque09.biomed@gmail.com</EMAIL></CONTACT_INFO><AFFILIATION_INFO><POSITION></POSITION><AFFILIATION></AFFILIATION><DEPARTMENT></DEPARTMENT><INSTITUTE>Heart Institute of Sao Paulo University</INSTITUTE><INSTITUTE_ID></INSTITUTE_ID></AFFILIATION_INFO><ADDITIONAL_PEOPLE_DETAILS /><CUSTOM_AUTHOR_QUESTIONS /><AUTHTYPE>CoAuthor</AUTHTYPE></AUTHOR><AUTHOR RANK="6"><NAME><TITLE>Biomedical technician</TITLE><FIRSTNAME>Joyce</FIRSTNAME><MIDDLENAME></MIDDLENAME><LASTNAME>Kawakami</LASTNAME><DEGREE></DEGREE></NAME><CONTACT_INFO><ADDRESS /><CITY></CITY><STATE></STATE><COUNTRY>BRAZIL</COUNTRY><POSTAL_CODE></POSTAL_CODE><PRIMARY_PHONE_NUMBER></PRIMARY_PHONE_NUMBER><FAX></FAX><EMAIL>joycekawakami@hotmail.com</EMAIL></CONTACT_INFO><AFFILIATION_INFO><POSITION></POSITION><AFFILIATION></AFFILIATION><DEPARTMENT></DEPARTMENT><INSTITUTE>Heart Institute of Sao Paulo University</INSTITUTE><INSTITUTE_ID></INSTITUTE_ID></AFFILIATION_INFO><ADDITIONAL_PEOPLE_DETAILS /><CUSTOM_AUTHOR_QUESTIONS /><AUTHTYPE>CoAuthor</AUTHTYPE></AUTHOR><AUTHOR RANK="7"><NAME><TITLE>Biologist</TITLE><FIRSTNAME>Renata</FIRSTNAME><MIDDLENAME></MIDDLENAME><LASTNAME>Ikegami</LASTNAME><DEGREE></DEGREE></NAME><CONTACT_INFO><ADDRESS /><CITY></CITY><STATE></STATE><COUNTRY>BRAZIL</COUNTRY><POSTAL_CODE></POSTAL_CODE><PRIMARY_PHONE_NUMBER></PRIMARY_PHONE_NUMBER><FAX></FAX><EMAIL>renata.ikegami@incor.usp.br</EMAIL></CONTACT_INFO><AFFILIATION_INFO><POSITION></POSITION><AFFILIATION></AFFILIATION><DEPARTMENT></DEPARTMENT><INSTITUTE>Heart Institute of Sao Paulo University</INSTITUTE><INSTITUTE_ID></INSTITUTE_ID></AFFILIATION_INFO><ADDITIONAL_PEOPLE_DETAILS /><CUSTOM_AUTHOR_QUESTIONS /><AUTHTYPE>CoAuthor</AUTHTYPE></AUTHOR><AUTHOR RANK="8"><NAME><TITLE>Dr.</TITLE><FIRSTNAME>Carlos</FIRSTNAME><MIDDLENAME>Manuel de Almeida</MIDDLENAME><LASTNAME>Brandão</LASTNAME><DEGREE>Ph.D., MD</DEGREE></NAME><CONTACT_INFO><ADDRESS /><CITY></CITY><STATE></STATE><COUNTRY>BRAZIL</COUNTRY><POSTAL_CODE></POSTAL_CODE><PRIMARY_PHONE_NUMBER></PRIMARY_PHONE_NUMBER><FAX></FAX><EMAIL>carlos.brandao@incor.usp.br</EMAIL></CONTACT_INFO><AFFILIATION_INFO><POSITION></POSITION><AFFILIATION></AFFILIATION><DEPARTMENT></DEPARTMENT><INSTITUTE>Heart Institute of Sao Paulo University</INSTITUTE><INSTITUTE_ID></INSTITUTE_ID></AFFILIATION_INFO><ADDITIONAL_PEOPLE_DETAILS /><CUSTOM_AUTHOR_QUESTIONS /><AUTHTYPE>CoAuthor</AUTHTYPE></AUTHOR><AUTHOR RANK="9"><NAME><TITLE>Ph.D., MD</TITLE><FIRSTNAME>Fabio</FIRSTNAME><MIDDLENAME>Biscegli</MIDDLENAME><LASTNAME>Jatene</LASTNAME><DEGREE>Ph.D., MD. Full Professor</DEGREE></NAME><CONTACT_INFO><ADDRESS /><CITY></CITY><STATE></STATE><COUNTRY>BRAZIL</COUNTRY><POSTAL_CODE></POSTAL_CODE><PRIMARY_PHONE_NUMBER></PRIMARY_PHONE_NUMBER><FAX></FAX><EMAIL>fabio.jatene@incor.usp.br</EMAIL></CONTACT_INFO><AFFILIATION_INFO><POSITION></POSITION><AFFILIATION></AFFILIATION><DEPARTMENT></DEPARTMENT><INSTITUTE>Heart Institute of Sao Paulo University</INSTITUTE><INSTITUTE_ID></INSTITUTE_ID></AFFILIATION_INFO><ADDITIONAL_PEOPLE_DETAILS /><CUSTOM_AUTHOR_QUESTIONS /><AUTHTYPE>CoAuthor</AUTHTYPE></AUTHOR></AUTHORS><DECISIONLETTER FULLY_BLINDED="false"><AUTHORNOTIFICATIONDATE>2017-01-15T22:32:49-05:00</AUTHORNOTIFICATIONDATE><SUBJECT>Your submission to BMC Infectious Diseases - INFD-D-16-00809R1</SUBJECT><BLINDED_SUBJECT>Your submission to BMC Infectious Diseases - INFD-D-16-00809R1</BLINDED_SUBJECT><CONTENTS>To: "Marcos Gradim Tiveron" mgtiveron@yahoo.com.br
From: "BMC Infectious Diseases Editorial Office" bmcinfectdis@biomedcentral.com
Subject: Your submission to BMC Infectious Diseases - INFD-D-16-00809R1
INFD-D-16-00809R1
INFECTIOUS AGENTS IS A RISK FACTOR FOR MYXOMATOUS MITRAL VALVE DEGENERATION:  A CASE CONTROL STUDY
Marcos Gradim Tiveron, Ph.D., MD; Pablo Maria Alberto Pomerantzeff, Ph.D., MD. Full Professor; Maria de Lourdes Higuchi, Ph.D., MD. Full Professor; Marcia Martins Reis, Ph.D.; Jaqueline de Jesus Pereira, Ms. student; Joyce Kawakami; Renata Ikegami; Carlos Manuel de Almeida Brandão, Ph.D., MD; Fabio Biscegli Jatene, Ph.D., MD. Full Professor
BMC Infectious Diseases

Dear Dr. Tiveron,

Your manuscript "INFECTIOUS AGENTS IS A RISK FACTOR FOR MYXOMATOUS MITRAL VALVE DEGENERATION:  A CASE CONTROL STUDY" (INFD-D-16-00809R1) has been assessed by our reviewers. Based on these reports, and my own assessment as Editor, I am pleased to inform you that it is potentially acceptable for publication in BMC Infectious Diseases, once you have carried out some essential revisions suggested by our reviewers.

Their reports, together with any other comments, are below. Please also take a moment to check our website at
  for any additional comments that were saved as attachments. 

Once you have made the necessary corrections, please submit a revised manuscript online at:

http://infd.edmgr.com/

If you have forgotten your username or password please use the "Send Login Details" link to get your login information. For security reasons, your password will be reset.

We request that a point-by-point response letter accompanies your revised manuscript. This letter must provide a detailed response to each reviewer/editorial point raised, describing what amendments have been made to the manuscript text and where these can be found (e.g. Methods section, line 12, page 5). If you disagree with any comments raised, please provide a detailed rebuttal to help explain and justify your decision. 
Please also ensure that your revised manuscript conforms to the journal style, which can be found in the Instructions for Authors on the journal homepage.

A decision will be made once we have received your revised manuscript, which we expect by %DATE_REVISION_DUE%.

Please note that you will not be able to add, remove, or change the order of authors once the editor has accepted your manuscript for publication.  Any proposed changes to the authorship must be requested during peer-review, and adhere to our criteria for authorship as outlined in BioMed Central's policies.  To request a change in authorship, please download the 'Request for change in authorship form' which can be found here - http://www.biomedcentral.com/about/editorialpolicies#authorship.  Please note that incomplete forms will be rejected.  Your request will be taken into consideration by the editor, and you will be advised whether any changes will be permitted.  Please be aware that we may investigate, or ask your institute to investigate, any unauthorized attempts to change authorship or discrepancies in authorship between the submitted and revised versions of your manuscript.

We look forward to receiving your revised manuscript and please do not hesitate to contact us if you have any questions.

Best wishes,

Qiushui He
BMC Infectious Diseases
%CUSTOM_BMC_JOURNAL_HOMEPAGE%

Editor Comments:

Many comments have been taken into account in this revised version and the manuscript has been improved.
However, both reviewers have asked to use PCR to confirm the presence of pathogens in the samples. This critical issue  has been not addressed in the revised version. As stated, the authors are working on quantitative qPCR and need more time to provide this result. Please provide the PCR result.


Reviewer reports:


--------------------
Editorial Policies
--------------------
Please read the following information and revise your manuscript as necessary. If your manuscript does not adhere to our editorial requirements, this may cause a delay while this is addressed. Failure to adhere to our policies may result in rejection of your manuscript.
 
In accordance with BioMed Central editorial policies and formatting guidelines, all manuscript submissions to BMC Infectious Diseases must contain a Declarations section which includes the mandatory sub-sections listed below.  Please refer to the journal's Submission Guidelines web page for information regarding the criteria for each sub-section (%CUSTOM_BMC_JOURNAL_HOMEPAGE%).
 
Where a mandatory Declarations section is not relevant to your study design or article type, please write "Not applicable" in these sections.
 
For the 'Availability of data and materials' section, please provide information about where the data supporting your findings can be found.  We encourage authors to deposit their datasets in publicly available repositories (where available and appropriate), or to be presented within the manuscript and/or additional supporting files.  Please note that identifying/confidential patient data should not be shared.  Authors who do not wish to share their data must confirm this under this sub-heading and also provide their reasons.  For further guidance on how to format this section, please refer to BioMed Central's editorial policies page (see links below).
 
Declarations
-    	Ethics approval and consent to participate
-    	Consent to publish
-    	Availability of data and materials
-    	Competing interests
-    	Funding
-    	Authors' Contributions
-        Acknowledgements
 
Further information about our editorial policies can be found at the following links:
Ethical approval and consent:
http://www.biomedcentral.com/about/editorialpolicies#Ethics
Availability of data and materials section:
http://www.biomedcentral.com/submissions/editorial-policies#availability+of+data+and+materials</CONTENTS><BLINDED_CONTENTS>To: "Marcos Gradim Tiveron" mgtiveron@yahoo.com.br
From: "BMC Infectious Diseases Editorial Office" bmcinfectdis@biomedcentral.com
Subject: Your submission to BMC Infectious Diseases - INFD-D-16-00809R1
INFD-D-16-00809R1
INFECTIOUS AGENTS IS A RISK FACTOR FOR MYXOMATOUS MITRAL VALVE DEGENERATION:  A CASE CONTROL STUDY
Marcos Gradim Tiveron, Ph.D., MD; Pablo Maria Alberto Pomerantzeff, Ph.D., MD. Full Professor; Maria de Lourdes Higuchi, Ph.D., MD. Full Professor; Marcia Martins Reis, Ph.D.; Jaqueline de Jesus Pereira, Ms. student; Joyce Kawakami; Renata Ikegami; Carlos Manuel de Almeida Brandão, Ph.D., MD; Fabio Biscegli Jatene, Ph.D., MD. Full Professor
BMC Infectious Diseases

Dear Dr. Tiveron,

Your manuscript "INFECTIOUS AGENTS IS A RISK FACTOR FOR MYXOMATOUS MITRAL VALVE DEGENERATION:  A CASE CONTROL STUDY" (INFD-D-16-00809R1) has been assessed by our reviewers. Based on these reports, and my own assessment as Editor, I am pleased to inform you that it is potentially acceptable for publication in BMC Infectious Diseases, once you have carried out some essential revisions suggested by our reviewers.

Their reports, together with any other comments, are below. Please also take a moment to check our website at
  for any additional comments that were saved as attachments. 

Once you have made the necessary corrections, please submit a revised manuscript online at:

http://infd.edmgr.com/

If you have forgotten your username or password please use the "Send Login Details" link to get your login information. For security reasons, your password will be reset.

We request that a point-by-point response letter accompanies your revised manuscript. This letter must provide a detailed response to each reviewer/editorial point raised, describing what amendments have been made to the manuscript text and where these can be found (e.g. Methods section, line 12, page 5). If you disagree with any comments raised, please provide a detailed rebuttal to help explain and justify your decision. 
Please also ensure that your revised manuscript conforms to the journal style, which can be found in the Instructions for Authors on the journal homepage.

A decision will be made once we have received your revised manuscript, which we expect by 14 Feb 2017.

Please note that you will not be able to add, remove, or change the order of authors once the editor has accepted your manuscript for publication.  Any proposed changes to the authorship must be requested during peer-review, and adhere to our criteria for authorship as outlined in BioMed Central's policies.  To request a change in authorship, please download the 'Request for change in authorship form' which can be found here - http://www.biomedcentral.com/about/editorialpolicies#authorship.  Please note that incomplete forms will be rejected.  Your request will be taken into consideration by the editor, and you will be advised whether any changes will be permitted.  Please be aware that we may investigate, or ask your institute to investigate, any unauthorized attempts to change authorship or discrepancies in authorship between the submitted and revised versions of your manuscript.

We look forward to receiving your revised manuscript and please do not hesitate to contact us if you have any questions.

Best wishes,

Qiushui He
BMC Infectious Diseases
http://www.biomedcentral.com/bmcinfectdis

Editor Comments:

Many comments have been taken into account in this revised version and the manuscript has been improved.
However, both reviewers have asked to use PCR to confirm the presence of pathogens in the samples. This critical issue  has been not addressed in the revised version. As stated, the authors are working on quantitative qPCR and need more time to provide this result. Please provide the PCR result.


Reviewer reports:


--------------------
Editorial Policies
--------------------
Please read the following information and revise your manuscript as necessary. If your manuscript does not adhere to our editorial requirements, this may cause a delay while this is addressed. Failure to adhere to our policies may result in rejection of your manuscript.
 
In accordance with BioMed Central editorial policies and formatting guidelines, all manuscript submissions to BMC Infectious Diseases must contain a Declarations section which includes the mandatory sub-sections listed below.  Please refer to the journal's Submission Guidelines web page for information regarding the criteria for each sub-section (http://www.biomedcentral.com/bmcinfectdis).
 
Where a mandatory Declarations section is not relevant to your study design or article type, please write "Not applicable" in these sections.
 
For the 'Availability of data and materials' section, please provide information about where the data supporting your findings can be found.  We encourage authors to deposit their datasets in publicly available repositories (where available and appropriate), or to be presented within the manuscript and/or additional supporting files.  Please note that identifying/confidential patient data should not be shared.  Authors who do not wish to share their data must confirm this under this sub-heading and also provide their reasons.  For further guidance on how to format this section, please refer to BioMed Central's editorial policies page (see links below).
 
Declarations
-    	Ethics approval and consent to participate
-    	Consent to publish
-    	Availability of data and materials
-    	Competing interests
-    	Funding
-    	Authors' Contributions
-        Acknowledgements
 
Further information about our editorial policies can be found at the following links:
Ethical approval and consent:
http://www.biomedcentral.com/about/editorialpolicies#Ethics
Availability of data and materials section:
http://www.biomedcentral.com/submissions/editorial-policies#availability+of+data+and+materials</BLINDED_CONTENTS><LETTER_BODY>INFD-D-16-00809R1
INFECTIOUS AGENTS IS A RISK FACTOR FOR MYXOMATOUS MITRAL VALVE DEGENERATION:  A CASE CONTROL STUDY
Marcos Gradim Tiveron, Ph.D., MD; Pablo Maria Alberto Pomerantzeff, Ph.D., MD. Full Professor; Maria de Lourdes Higuchi, Ph.D., MD. Full Professor; Marcia Martins Reis, Ph.D.; Jaqueline de Jesus Pereira, Ms. student; Joyce Kawakami; Renata Ikegami; Carlos Manuel de Almeida Brandão, Ph.D., MD; Fabio Biscegli Jatene, Ph.D., MD. Full Professor
BMC Infectious Diseases

Dear Dr. Tiveron,

Your manuscript "INFECTIOUS AGENTS IS A RISK FACTOR FOR MYXOMATOUS MITRAL VALVE DEGENERATION:  A CASE CONTROL STUDY" (INFD-D-16-00809R1) has been assessed by our reviewers. Based on these reports, and my own assessment as Editor, I am pleased to inform you that it is potentially acceptable for publication in BMC Infectious Diseases, once you have carried out some essential revisions suggested by our reviewers.

Their reports, together with any other comments, are below. Please also take a moment to check our website at
  for any additional comments that were saved as attachments. 

Once you have made the necessary corrections, please submit a revised manuscript online at:

http://infd.edmgr.com/

If you have forgotten your username or password please use the "Send Login Details" link to get your login information. For security reasons, your password will be reset.

We request that a point-by-point response letter accompanies your revised manuscript. This letter must provide a detailed response to each reviewer/editorial point raised, describing what amendments have been made to the manuscript text and where these can be found (e.g. Methods section, line 12, page 5). If you disagree with any comments raised, please provide a detailed rebuttal to help explain and justify your decision. 
Please also ensure that your revised manuscript conforms to the journal style, which can be found in the Instructions for Authors on the journal homepage.

A decision will be made once we have received your revised manuscript, which we expect by %DATE_REVISION_DUE%.

Please note that you will not be able to add, remove, or change the order of authors once the editor has accepted your manuscript for publication.  Any proposed changes to the authorship must be requested during peer-review, and adhere to our criteria for authorship as outlined in BioMed Central's policies.  To request a change in authorship, please download the 'Request for change in authorship form' which can be found here - http://www.biomedcentral.com/about/editorialpolicies#authorship.  Please note that incomplete forms will be rejected.  Your request will be taken into consideration by the editor, and you will be advised whether any changes will be permitted.  Please be aware that we may investigate, or ask your institute to investigate, any unauthorized attempts to change authorship or discrepancies in authorship between the submitted and revised versions of your manuscript.

We look forward to receiving your revised manuscript and please do not hesitate to contact us if you have any questions.

Best wishes,

Qiushui He
BMC Infectious Diseases
%CUSTOM_BMC_JOURNAL_HOMEPAGE%

Editor Comments:

Many comments have been taken into account in this revised version and the manuscript has been improved.
However, both reviewers have asked to use PCR to confirm the presence of pathogens in the samples. This critical issue  has been not addressed in the revised version. As stated, the authors are working on quantitative qPCR and need more time to provide this result. Please provide the PCR result.


Reviewer reports:


--------------------
Editorial Policies
--------------------
Please read the following information and revise your manuscript as necessary. If your manuscript does not adhere to our editorial requirements, this may cause a delay while this is addressed. Failure to adhere to our policies may result in rejection of your manuscript.
 
In accordance with BioMed Central editorial policies and formatting guidelines, all manuscript submissions to BMC Infectious Diseases must contain a Declarations section which includes the mandatory sub-sections listed below.  Please refer to the journal's Submission Guidelines web page for information regarding the criteria for each sub-section (%CUSTOM_BMC_JOURNAL_HOMEPAGE%).
 
Where a mandatory Declarations section is not relevant to your study design or article type, please write "Not applicable" in these sections.
 
For the 'Availability of data and materials' section, please provide information about where the data supporting your findings can be found.  We encourage authors to deposit their datasets in publicly available repositories (where available and appropriate), or to be presented within the manuscript and/or additional supporting files.  Please note that identifying/confidential patient data should not be shared.  Authors who do not wish to share their data must confirm this under this sub-heading and also provide their reasons.  For further guidance on how to format this section, please refer to BioMed Central's editorial policies page (see links below).
 
Declarations
-    	Ethics approval and consent to participate
-    	Consent to publish
-    	Availability of data and materials
-    	Competing interests
-    	Funding
-    	Authors' Contributions
-        Acknowledgements
 
Further information about our editorial policies can be found at the following links:
Ethical approval and consent:
http://www.biomedcentral.com/about/editorialpolicies#Ethics
Availability of data and materials section:
http://www.biomedcentral.com/submissions/editorial-policies#availability+of+data+and+materials</LETTER_BODY><BLINDED_LETTER_BODY>INFD-D-16-00809R1
INFECTIOUS AGENTS IS A RISK FACTOR FOR MYXOMATOUS MITRAL VALVE DEGENERATION:  A CASE CONTROL STUDY
Marcos Gradim Tiveron, Ph.D., MD; Pablo Maria Alberto Pomerantzeff, Ph.D., MD. Full Professor; Maria de Lourdes Higuchi, Ph.D., MD. Full Professor; Marcia Martins Reis, Ph.D.; Jaqueline de Jesus Pereira, Ms. student; Joyce Kawakami; Renata Ikegami; Carlos Manuel de Almeida Brandão, Ph.D., MD; Fabio Biscegli Jatene, Ph.D., MD. Full Professor
BMC Infectious Diseases

Dear Dr. Tiveron,

Your manuscript "INFECTIOUS AGENTS IS A RISK FACTOR FOR MYXOMATOUS MITRAL VALVE DEGENERATION:  A CASE CONTROL STUDY" (INFD-D-16-00809R1) has been assessed by our reviewers. Based on these reports, and my own assessment as Editor, I am pleased to inform you that it is potentially acceptable for publication in BMC Infectious Diseases, once you have carried out some essential revisions suggested by our reviewers.

Their reports, together with any other comments, are below. Please also take a moment to check our website at
  for any additional comments that were saved as attachments. 

Once you have made the necessary corrections, please submit a revised manuscript online at:

http://infd.edmgr.com/

If you have forgotten your username or password please use the "Send Login Details" link to get your login information. For security reasons, your password will be reset.

We request that a point-by-point response letter accompanies your revised manuscript. This letter must provide a detailed response to each reviewer/editorial point raised, describing what amendments have been made to the manuscript text and where these can be found (e.g. Methods section, line 12, page 5). If you disagree with any comments raised, please provide a detailed rebuttal to help explain and justify your decision. 
Please also ensure that your revised manuscript conforms to the journal style, which can be found in the Instructions for Authors on the journal homepage.

A decision will be made once we have received your revised manuscript, which we expect by 14 Feb 2017.

Please note that you will not be able to add, remove, or change the order of authors once the editor has accepted your manuscript for publication.  Any proposed changes to the authorship must be requested during peer-review, and adhere to our criteria for authorship as outlined in BioMed Central's policies.  To request a change in authorship, please download the 'Request for change in authorship form' which can be found here - http://www.biomedcentral.com/about/editorialpolicies#authorship.  Please note that incomplete forms will be rejected.  Your request will be taken into consideration by the editor, and you will be advised whether any changes will be permitted.  Please be aware that we may investigate, or ask your institute to investigate, any unauthorized attempts to change authorship or discrepancies in authorship between the submitted and revised versions of your manuscript.

We look forward to receiving your revised manuscript and please do not hesitate to contact us if you have any questions.

Best wishes,

Qiushui He
BMC Infectious Diseases
http://www.biomedcentral.com/bmcinfectdis

Editor Comments:

Many comments have been taken into account in this revised version and the manuscript has been improved.
However, both reviewers have asked to use PCR to confirm the presence of pathogens in the samples. This critical issue  has been not addressed in the revised version. As stated, the authors are working on quantitative qPCR and need more time to provide this result. Please provide the PCR result.


Reviewer reports:


--------------------
Editorial Policies
--------------------
Please read the following information and revise your manuscript as necessary. If your manuscript does not adhere to our editorial requirements, this may cause a delay while this is addressed. Failure to adhere to our policies may result in rejection of your manuscript.
 
In accordance with BioMed Central editorial policies and formatting guidelines, all manuscript submissions to BMC Infectious Diseases must contain a Declarations section which includes the mandatory sub-sections listed below.  Please refer to the journal's Submission Guidelines web page for information regarding the criteria for each sub-section (http://www.biomedcentral.com/bmcinfectdis).
 
Where a mandatory Declarations section is not relevant to your study design or article type, please write "Not applicable" in these sections.
 
For the 'Availability of data and materials' section, please provide information about where the data supporting your findings can be found.  We encourage authors to deposit their datasets in publicly available repositories (where available and appropriate), or to be presented within the manuscript and/or additional supporting files.  Please note that identifying/confidential patient data should not be shared.  Authors who do not wish to share their data must confirm this under this sub-heading and also provide their reasons.  For further guidance on how to format this section, please refer to BioMed Central's editorial policies page (see links below).
 
Declarations
-    	Ethics approval and consent to participate
-    	Consent to publish
-    	Availability of data and materials
-    	Competing interests
-    	Funding
-    	Authors' Contributions
-        Acknowledgements
 
Further information about our editorial policies can be found at the following links:
Ethical approval and consent:
http://www.biomedcentral.com/about/editorialpolicies#Ethics
Availability of data and materials section:
http://www.biomedcentral.com/submissions/editorial-policies#availability+of+data+and+materials</BLINDED_LETTER_BODY><CC_LIST></CC_LIST><BCC_LIST></BCC_LIST></DECISIONLETTER><REVIEWS /><FILES><FILE><FILENAME>Manuscript - FinalR1.docx</FILENAME><ORIGINAL_NAME>Manuscript - Final.docx</ORIGINAL_NAME><TYPE>Manuscript</TYPE><DESCRIPTION>Manuscript</DESCRIPTION><REVISION>1</REVISION><FORPUBLISHER>true</FORPUBLISHER><FILE_ORDER>1</FILE_ORDER><ITEM_TYPE_FAMILY>Document</ITEM_TYPE_FAMILY><SUBMISSION_ITEM_METADATA /></FILE><FILE><FILENAME>Fig.1R1.tiff</FILENAME><ORIGINAL_NAME>Fig.1.tiff</ORIGINAL_NAME><TYPE>Figure</TYPE><DESCRIPTION>Figure</DESCRIPTION><REVISION>1</REVISION><FORPUBLISHER>true</FORPUBLISHER><FILE_ORDER>2</FILE_ORDER><ITEM_TYPE_FAMILY>Figure</ITEM_TYPE_FAMILY><SUBMISSION_ITEM_METADATA /></FILE><FILE><FILENAME>Fig.2R1.tif</FILENAME><ORIGINAL_NAME>Fig.2.tif</ORIGINAL_NAME><TYPE>Figure</TYPE><DESCRIPTION>Figure 2</DESCRIPTION><REVISION>1</REVISION><FORPUBLISHER>true</FORPUBLISHER><FILE_ORDER>3</FILE_ORDER><ITEM_TYPE_FAMILY>Figure</ITEM_TYPE_FAMILY><SUBMISSION_ITEM_METADATA /></FILE><FILE><FILENAME>Fig.3R1.tif</FILENAME><ORIGINAL_NAME>Fig.3.tif</ORIGINAL_NAME><TYPE>Figure</TYPE><DESCRIPTION>Figure 3</DESCRIPTION><REVISION>1</REVISION><FORPUBLISHER>true</FORPUBLISHER><FILE_ORDER>4</FILE_ORDER><ITEM_TYPE_FAMILY>Figure</ITEM_TYPE_FAMILY><SUBMISSION_ITEM_METADATA /></FILE><FILE><FILENAME>Fig.4R1.tif</FILENAME><ORIGINAL_NAME>Fig.4.tif</ORIGINAL_NAME><TYPE>Figure</TYPE><DESCRIPTION>Figure 4</DESCRIPTION><REVISION>1</REVISION><FORPUBLISHER>true</FORPUBLISHER><FILE_ORDER>5</FILE_ORDER><ITEM_TYPE_FAMILY>Figure</ITEM_TYPE_FAMILY><SUBMISSION_ITEM_METADATA /></FILE><FILE><FILENAME>Fig.5R1.tif</FILENAME><ORIGINAL_NAME>Fig.5.tif</ORIGINAL_NAME><TYPE>Figure</TYPE><DESCRIPTION>Figure</DESCRIPTION><REVISION>1</REVISION><FORPUBLISHER>true</FORPUBLISHER><FILE_ORDER>6</FILE_ORDER><ITEM_TYPE_FAMILY>Figure</ITEM_TYPE_FAMILY><SUBMISSION_ITEM_METADATA /></FILE><FILE><FILENAME>Supplementary MaterialR1.docx</FILENAME><ORIGINAL_NAME>Supplementary Material.docx</ORIGINAL_NAME><TYPE>Supplementary Material</TYPE><DESCRIPTION>Supplementary Material</DESCRIPTION><REVISION>1</REVISION><FORPUBLISHER>true</FORPUBLISHER><FILE_ORDER>7</FILE_ORDER><ITEM_TYPE_FAMILY>Supplemental</ITEM_TYPE_FAMILY><SUBMISSION_ITEM_METADATA /></FILE><FILE><FILENAME>INFD-D-16-00809R1.pdf</FILENAME><ORIGINAL_NAME>INFD-D-16-00809.pdf</ORIGINAL_NAME><TYPE>Working PDF</TYPE><DESCRIPTION></DESCRIPTION><REVISION>1</REVISION><FORPUBLISHER></FORPUBLISHER><FILE_ORDER></FILE_ORDER><ITEM_TYPE_FAMILY></ITEM_TYPE_FAMILY><SUBMISSION_ITEM_METADATA /></FILE></FILES><ATTACHMENTS /></VERSION><VERSION REVISION="2"><FUNDING_INFORMATION><FUNDER ID="6847"><FUNDREFID></FUNDREFID><NAME>Support Foundation of São Paulo Research</NAME><GRANT_NUMBER>2014/04383-4</GRANT_NUMBER><GRANT_RECIPIENT><NAME><TITLE>Dr.</TITLE><FIRSTNAME>Marcos</FIRSTNAME><MIDDLENAME>Gradim</MIDDLENAME><LASTNAME>Tiveron</LASTNAME><DEGREE>Ph.D., MD</DEGREE></NAME><ORCID></ORCID></GRANT_RECIPIENT></FUNDER></FUNDING_INFORMATION><DOCUMENT><REVISION_SUBMITTED_DATE>2017-02-14T12:13:32-05:00</REVISION_SUBMITTED_DATE><DECISION><EDITOR><TITLE>Dr</TITLE><FIRSTNAME>Qiushui</FIRSTNAME><MIDDLENAME></MIDDLENAME><LASTNAME>He</LASTNAME><DEGREE></DEGREE></EDITOR><CONTACT_INFO><ADDRESS /><CITY></CITY><STATE></STATE><COUNTRY>FINLAND</COUNTRY><POSTAL_CODE></POSTAL_CODE><PRIMARY_PHONE_NUMBER></PRIMARY_PHONE_NUMBER><FAX></FAX><EMAIL>qiushui.he@utu.fi</EMAIL></CONTACT_INFO><PERSONAL_IDENTIFIERS /><TERM>Minor revision</TERM><FAMILY>Revise</FAMILY><DATE>2017-02-16T13:52:12-05:00</DATE></DECISION><ALL_AUTHORS>Marcos Gradim Tiveron, Ph.D., MD; Pablo Maria Alberto Pomerantzeff, Ph.D., MD. Full Professor; Maria de Lourdes Higuchi, Ph.D., MD. Full Professor; Marcia Martins Reis, Ph.D.; Jaqueline de Jesus Pereira, Ms. student; Joyce Kawakami; Renata Ikegami; Carlos Manuel de Almeida Brandão, Ph.D., MD; Fabio Biscegli Jatene, Ph.D., MD. Full Professor</ALL_AUTHORS><CUSTOM_SUBMISSION_QUESTIONS /></DOCUMENT><CORRAUTH><NAME><TITLE>Dr.</TITLE><FIRSTNAME>Marcos</FIRSTNAME><MIDDLENAME>Gradim</MIDDLENAME><LASTNAME>Tiveron</LASTNAME><DEGREE>Ph.D., MD</DEGREE></NAME><CONTACT_INFO><ADDRESS /><CITY></CITY><STATE></STATE><COUNTRY>BRAZIL</COUNTRY><POSTAL_CODE></POSTAL_CODE><PRIMARY_PHONE_NUMBER></PRIMARY_PHONE_NUMBER><FAX></FAX><EMAIL>mgtiveron@yahoo.com.br</EMAIL></CONTACT_INFO><AFFILIATION_INFO><POSITION></POSITION><AFFILIATION></AFFILIATION><DEPARTMENT>Heart Institute</DEPARTMENT><INSTITUTE>Universidade de Sao Paulo</INSTITUTE><INSTITUTE_ID>28133</INSTITUTE_ID></AFFILIATION_INFO><PERSONAL_IDENTIFIERS /><ALT_CONTACT><CONTACT_INFO><ADDRESS /><CITY></CITY><STATE></STATE><COUNTRY></COUNTRY><POSTAL_CODE></POSTAL_CODE><PRIMARY_PHONE_NUMBER></PRIMARY_PHONE_NUMBER><FAX></FAX><EMAIL></EMAIL></CONTACT_INFO><START_DATE></START_DATE><END_DATE></END_DATE></ALT_CONTACT><UNAVAILABLE /><COMMENTS></COMMENTS><RESPONSE_TO_REVIEWERS>Dear Editor and Reviewers

About the confirm the PCR the presence of pathogens in the samples, at moment we are change the way of extraction of DNA, because the conventional extraction does not remove DNA from infectious agents that are in symbiosis with human tissue. 
Literature works almost do not use real time PCR for primitive infectious agents like the ones we are studying, and the results are contradictory between different centers. The mycoplasma has a very slim, delicate membrane and very greasy and the spirochetes have thick membrane, and have scourge. Some works have sought to use the DNA of the flagellum, because the Borrelia burgdorferi has several subtypes, but the flagellum has a common DNA.
So, we have changed the type of DNA extraction. We are waiting for a cloning of the sequence to be able to make a standardization curve to be able to have a real quantitative time. We are also doing research on mycoplasma.
Therefore, I`d like to ask some more time to proced these analyses.

Best regards.

Marcos G. Tiveron.
</RESPONSE_TO_REVIEWERS></CORRAUTH><AUTHORS><AUTHOR RANK="1"><NAME><TITLE>Dr.</TITLE><FIRSTNAME>Marcos</FIRSTNAME><MIDDLENAME>Gradim</MIDDLENAME><LASTNAME>Tiveron</LASTNAME><DEGREE>Ph.D., MD</DEGREE></NAME><CONTACT_INFO><ADDRESS /><CITY></CITY><STATE></STATE><COUNTRY>BRAZIL</COUNTRY><POSTAL_CODE></POSTAL_CODE><PRIMARY_PHONE_NUMBER></PRIMARY_PHONE_NUMBER><FAX></FAX><EMAIL>mgtiveron@yahoo.com.br</EMAIL></CONTACT_INFO><AFFILIATION_INFO><POSITION></POSITION><AFFILIATION></AFFILIATION><DEPARTMENT>Heart Institute</DEPARTMENT><INSTITUTE>Universidade de Sao Paulo</INSTITUTE><INSTITUTE_ID>28133</INSTITUTE_ID></AFFILIATION_INFO><PERSONAL_IDENTIFIERS /><ADDITIONAL_PEOPLE_DETAILS /><CUSTOM_AUTHOR_QUESTIONS /><AUTHTYPE>CorrespondingAuthor</AUTHTYPE></AUTHOR><AUTHOR RANK="2"><NAME><TITLE>Prof.</TITLE><FIRSTNAME>Pablo</FIRSTNAME><MIDDLENAME>Maria Alberto</MIDDLENAME><LASTNAME>Pomerantzeff</LASTNAME><DEGREE>Ph.D., MD. Full Professor</DEGREE></NAME><CONTACT_INFO><ADDRESS /><CITY></CITY><STATE></STATE><COUNTRY>BRAZIL</COUNTRY><POSTAL_CODE></POSTAL_CODE><PRIMARY_PHONE_NUMBER></PRIMARY_PHONE_NUMBER><FAX></FAX><EMAIL>dcipablo@incor.usp.br</EMAIL></CONTACT_INFO><AFFILIATION_INFO><POSITION></POSITION><AFFILIATION></AFFILIATION><DEPARTMENT></DEPARTMENT><INSTITUTE>Heart Institute of Sao Paulo University</INSTITUTE><INSTITUTE_ID></INSTITUTE_ID></AFFILIATION_INFO><ADDITIONAL_PEOPLE_DETAILS /><CUSTOM_AUTHOR_QUESTIONS /><AUTHTYPE>CoAuthor</AUTHTYPE></AUTHOR><AUTHOR RANK="3"><NAME><TITLE>Prof.</TITLE><FIRSTNAME>Maria de Lourdes</FIRSTNAME><MIDDLENAME></MIDDLENAME><LASTNAME>Higuchi</LASTNAME><DEGREE>Ph.D., MD. Full Professor</DEGREE></NAME><CONTACT_INFO><ADDRESS /><CITY></CITY><STATE></STATE><COUNTRY>BRAZIL</COUNTRY><POSTAL_CODE></POSTAL_CODE><PRIMARY_PHONE_NUMBER></PRIMARY_PHONE_NUMBER><FAX></FAX><EMAIL>anplourdes@incor.usp.br</EMAIL></CONTACT_INFO><AFFILIATION_INFO><POSITION></POSITION><AFFILIATION></AFFILIATION><DEPARTMENT></DEPARTMENT><INSTITUTE>Heart Institute of Sao Paulo University</INSTITUTE><INSTITUTE_ID></INSTITUTE_ID></AFFILIATION_INFO><ADDITIONAL_PEOPLE_DETAILS /><CUSTOM_AUTHOR_QUESTIONS /><AUTHTYPE>CoAuthor</AUTHTYPE></AUTHOR><AUTHOR RANK="4"><NAME><TITLE>Dra.</TITLE><FIRSTNAME>Marcia</FIRSTNAME><MIDDLENAME>Martins</MIDDLENAME><LASTNAME>Reis</LASTNAME><DEGREE>Ph.D.</DEGREE></NAME><CONTACT_INFO><ADDRESS /><CITY></CITY><STATE></STATE><COUNTRY>BRAZIL</COUNTRY><POSTAL_CODE></POSTAL_CODE><PRIMARY_PHONE_NUMBER></PRIMARY_PHONE_NUMBER><FAX></FAX><EMAIL>anpmarcia@incor.usp.br</EMAIL></CONTACT_INFO><AFFILIATION_INFO><POSITION></POSITION><AFFILIATION></AFFILIATION><DEPARTMENT></DEPARTMENT><INSTITUTE>Heart Institute of Sao Paulo University</INSTITUTE><INSTITUTE_ID></INSTITUTE_ID></AFFILIATION_INFO><ADDITIONAL_PEOPLE_DETAILS /><CUSTOM_AUTHOR_QUESTIONS /><AUTHTYPE>CoAuthor</AUTHTYPE></AUTHOR><AUTHOR RANK="5"><NAME><TITLE>Biomedical technician</TITLE><FIRSTNAME>Jaqueline</FIRSTNAME><MIDDLENAME>de Jesus</MIDDLENAME><LASTNAME>Pereira</LASTNAME><DEGREE>Ms. student</DEGREE></NAME><CONTACT_INFO><ADDRESS /><CITY></CITY><STATE></STATE><COUNTRY>BRAZIL</COUNTRY><POSTAL_CODE></POSTAL_CODE><PRIMARY_PHONE_NUMBER></PRIMARY_PHONE_NUMBER><FAX></FAX><EMAIL>jaque09.biomed@gmail.com</EMAIL></CONTACT_INFO><AFFILIATION_INFO><POSITION></POSITION><AFFILIATION></AFFILIATION><DEPARTMENT></DEPARTMENT><INSTITUTE>Heart Institute of Sao Paulo University</INSTITUTE><INSTITUTE_ID></INSTITUTE_ID></AFFILIATION_INFO><ADDITIONAL_PEOPLE_DETAILS /><CUSTOM_AUTHOR_QUESTIONS /><AUTHTYPE>CoAuthor</AUTHTYPE></AUTHOR><AUTHOR RANK="6"><NAME><TITLE>Biomedical technician</TITLE><FIRSTNAME>Joyce</FIRSTNAME><MIDDLENAME></MIDDLENAME><LASTNAME>Kawakami</LASTNAME><DEGREE></DEGREE></NAME><CONTACT_INFO><ADDRESS /><CITY></CITY><STATE></STATE><COUNTRY>BRAZIL</COUNTRY><POSTAL_CODE></POSTAL_CODE><PRIMARY_PHONE_NUMBER></PRIMARY_PHONE_NUMBER><FAX></FAX><EMAIL>joycekawakami@hotmail.com</EMAIL></CONTACT_INFO><AFFILIATION_INFO><POSITION></POSITION><AFFILIATION></AFFILIATION><DEPARTMENT></DEPARTMENT><INSTITUTE>Heart Institute of Sao Paulo University</INSTITUTE><INSTITUTE_ID></INSTITUTE_ID></AFFILIATION_INFO><ADDITIONAL_PEOPLE_DETAILS /><CUSTOM_AUTHOR_QUESTIONS /><AUTHTYPE>CoAuthor</AUTHTYPE></AUTHOR><AUTHOR RANK="7"><NAME><TITLE>Biologist</TITLE><FIRSTNAME>Renata</FIRSTNAME><MIDDLENAME></MIDDLENAME><LASTNAME>Ikegami</LASTNAME><DEGREE></DEGREE></NAME><CONTACT_INFO><ADDRESS /><CITY></CITY><STATE></STATE><COUNTRY>BRAZIL</COUNTRY><POSTAL_CODE></POSTAL_CODE><PRIMARY_PHONE_NUMBER></PRIMARY_PHONE_NUMBER><FAX></FAX><EMAIL>renata.ikegami@incor.usp.br</EMAIL></CONTACT_INFO><AFFILIATION_INFO><POSITION></POSITION><AFFILIATION></AFFILIATION><DEPARTMENT></DEPARTMENT><INSTITUTE>Heart Institute of Sao Paulo University</INSTITUTE><INSTITUTE_ID></INSTITUTE_ID></AFFILIATION_INFO><ADDITIONAL_PEOPLE_DETAILS /><CUSTOM_AUTHOR_QUESTIONS /><AUTHTYPE>CoAuthor</AUTHTYPE></AUTHOR><AUTHOR RANK="8"><NAME><TITLE>Dr.</TITLE><FIRSTNAME>Carlos</FIRSTNAME><MIDDLENAME>Manuel de Almeida</MIDDLENAME><LASTNAME>Brandão</LASTNAME><DEGREE>Ph.D., MD</DEGREE></NAME><CONTACT_INFO><ADDRESS /><CITY></CITY><STATE></STATE><COUNTRY>BRAZIL</COUNTRY><POSTAL_CODE></POSTAL_CODE><PRIMARY_PHONE_NUMBER></PRIMARY_PHONE_NUMBER><FAX></FAX><EMAIL>carlos.brandao@incor.usp.br</EMAIL></CONTACT_INFO><AFFILIATION_INFO><POSITION></POSITION><AFFILIATION></AFFILIATION><DEPARTMENT></DEPARTMENT><INSTITUTE>Heart Institute of Sao Paulo University</INSTITUTE><INSTITUTE_ID></INSTITUTE_ID></AFFILIATION_INFO><ADDITIONAL_PEOPLE_DETAILS /><CUSTOM_AUTHOR_QUESTIONS /><AUTHTYPE>CoAuthor</AUTHTYPE></AUTHOR><AUTHOR RANK="9"><NAME><TITLE>Ph.D., MD</TITLE><FIRSTNAME>Fabio</FIRSTNAME><MIDDLENAME>Biscegli</MIDDLENAME><LASTNAME>Jatene</LASTNAME><DEGREE>Ph.D., MD. Full Professor</DEGREE></NAME><CONTACT_INFO><ADDRESS /><CITY></CITY><STATE></STATE><COUNTRY>BRAZIL</COUNTRY><POSTAL_CODE></POSTAL_CODE><PRIMARY_PHONE_NUMBER></PRIMARY_PHONE_NUMBER><FAX></FAX><EMAIL>fabio.jatene@incor.usp.br</EMAIL></CONTACT_INFO><AFFILIATION_INFO><POSITION></POSITION><AFFILIATION></AFFILIATION><DEPARTMENT></DEPARTMENT><INSTITUTE>Heart Institute of Sao Paulo University</INSTITUTE><INSTITUTE_ID></INSTITUTE_ID></AFFILIATION_INFO><ADDITIONAL_PEOPLE_DETAILS /><CUSTOM_AUTHOR_QUESTIONS /><AUTHTYPE>CoAuthor</AUTHTYPE></AUTHOR></AUTHORS><DECISIONLETTER FULLY_BLINDED="false"><AUTHORNOTIFICATIONDATE>2017-02-16T13:52:14-05:00</AUTHORNOTIFICATIONDATE><SUBJECT>Your submission to BMC Infectious Diseases - INFD-D-16-00809R2</SUBJECT><BLINDED_SUBJECT>Your submission to BMC Infectious Diseases - INFD-D-16-00809R2</BLINDED_SUBJECT><CONTENTS>To: "Marcos Gradim Tiveron" mgtiveron@yahoo.com.br
From: "BMC Infectious Diseases Editorial Office" bmcinfectdis@biomedcentral.com
Subject: Your submission to BMC Infectious Diseases - INFD-D-16-00809R2
INFD-D-16-00809R2
INFECTIOUS AGENTS IS A RISK FACTOR FOR MYXOMATOUS MITRAL VALVE DEGENERATION:  A CASE CONTROL STUDY
Marcos Gradim Tiveron, Ph.D., MD; Pablo Maria Alberto Pomerantzeff, Ph.D., MD. Full Professor; Maria de Lourdes Higuchi, Ph.D., MD. Full Professor; Marcia Martins Reis, Ph.D.; Jaqueline de Jesus Pereira, Ms. student; Joyce Kawakami; Renata Ikegami; Carlos Manuel de Almeida Brandão, Ph.D., MD; Fabio Biscegli Jatene, Ph.D., MD. Full Professor
BMC Infectious Diseases

Dear Dr. Tiveron,

Your manuscript "INFECTIOUS AGENTS IS A RISK FACTOR FOR MYXOMATOUS MITRAL VALVE DEGENERATION:  A CASE CONTROL STUDY" (INFD-D-16-00809R2) has been assessed by our reviewers. Based on these reports, and my own assessment as Editor, I am pleased to inform you that it is potentially acceptable for publication in BMC Infectious Diseases, once you have carried out some essential revisions suggested by our reviewers.

Their reports, together with any other comments, are below. Please also take a moment to check our website at
  for any additional comments that were saved as attachments. 

Once you have made the necessary corrections, please submit a revised manuscript online at:

http://infd.edmgr.com/

If you have forgotten your username or password please use the "Send Login Details" link to get your login information. For security reasons, your password will be reset.

We request that a point-by-point response letter accompanies your revised manuscript. This letter must provide a detailed response to each reviewer/editorial point raised, describing what amendments have been made to the manuscript text and where these can be found (e.g. Methods section, line 12, page 5). If you disagree with any comments raised, please provide a detailed rebuttal to help explain and justify your decision. 
Please also ensure that your revised manuscript conforms to the journal style, which can be found in the Instructions for Authors on the journal homepage.

A decision will be made once we have received your revised manuscript, which we expect by %DATE_REVISION_DUE%.

Please note that you will not be able to add, remove, or change the order of authors once the editor has accepted your manuscript for publication.  Any proposed changes to the authorship must be requested during peer-review, and adhere to our criteria for authorship as outlined in BioMed Central's policies.  To request a change in authorship, please download the 'Request for change in authorship form' which can be found here - http://www.biomedcentral.com/about/editorialpolicies#authorship.  Please note that incomplete forms will be rejected.  Your request will be taken into consideration by the editor, and you will be advised whether any changes will be permitted.  Please be aware that we may investigate, or ask your institute to investigate, any unauthorized attempts to change authorship or discrepancies in authorship between the submitted and revised versions of your manuscript.

We look forward to receiving your revised manuscript and please do not hesitate to contact us if you have any questions.

Best wishes,

Qiushui He
BMC Infectious Diseases
%CUSTOM_BMC_JOURNAL_HOMEPAGE%

Editor Comments:

As stated in the cover letter of this submission, authors request more time to develop qPCR to confirm presence of the three pathogens. As clearly stated by the two reviewers, this confirmation is critical for result interpretation of this manuscript. 

Please submit your revised manuscript once laboratory experiments is done.


Reviewer reports:


If improvements to the English language within your manuscript have been requested, you should have your manuscript reviewed by someone who is fluent in English. If you would like professional help in revising this manuscript, you can use any reputable English language editing service. We can recommend our affiliates Nature Research Editing Service (%CUSTOM_NATURE_EDITING_SERVICE_URL%) and American Journal Experts (%CUSTOM_AMERICAN_JOURNAL_EXP_URL%) for help with English usage. Please note that use of an editing service is neither a requirement nor a guarantee of publication. Free assistance is available from our English language tutorial (%CUSTOM_SPRINGER_ENG_LANG_TUTORIAL_URL%) and our Writing resources (%CUSTOM_BMC_WRITING_RESOURCES_URL%). These cover common mistakes that occur when writing in English.

--------------------
Editorial Policies
--------------------
Please read the following information and revise your manuscript as necessary. If your manuscript does not adhere to our editorial requirements, this may cause a delay while this is addressed. Failure to adhere to our policies may result in rejection of your manuscript.
 
In accordance with BioMed Central editorial policies and formatting guidelines, all manuscript submissions to BMC Infectious Diseases must contain a Declarations section which includes the mandatory sub-sections listed below.  Please refer to the journal's Submission Guidelines web page for information regarding the criteria for each sub-section (%CUSTOM_BMC_JOURNAL_HOMEPAGE%).
 
Where a mandatory Declarations section is not relevant to your study design or article type, please write "Not applicable" in these sections.
 
For the 'Availability of data and materials' section, please provide information about where the data supporting your findings can be found.  We encourage authors to deposit their datasets in publicly available repositories (where available and appropriate), or to be presented within the manuscript and/or additional supporting files.  Please note that identifying/confidential patient data should not be shared.  Authors who do not wish to share their data must confirm this under this sub-heading and also provide their reasons.  For further guidance on how to format this section, please refer to BioMed Central's editorial policies page (see links below).
 
Declarations
-    	Ethics approval and consent to participate
-    	Consent to publish
-    	Availability of data and materials
-    	Competing interests
-    	Funding
-    	Authors' Contributions
-        Acknowledgements
 
Further information about our editorial policies can be found at the following links:
Ethical approval and consent:
http://www.biomedcentral.com/about/editorialpolicies#Ethics
Availability of data and materials section:
http://www.biomedcentral.com/submissions/editorial-policies#availability+of+data+and+materials</CONTENTS><BLINDED_CONTENTS>To: "Marcos Gradim Tiveron" mgtiveron@yahoo.com.br
From: "BMC Infectious Diseases Editorial Office" bmcinfectdis@biomedcentral.com
Subject: Your submission to BMC Infectious Diseases - INFD-D-16-00809R2
INFD-D-16-00809R2
INFECTIOUS AGENTS IS A RISK FACTOR FOR MYXOMATOUS MITRAL VALVE DEGENERATION:  A CASE CONTROL STUDY
Marcos Gradim Tiveron, Ph.D., MD; Pablo Maria Alberto Pomerantzeff, Ph.D., MD. Full Professor; Maria de Lourdes Higuchi, Ph.D., MD. Full Professor; Marcia Martins Reis, Ph.D.; Jaqueline de Jesus Pereira, Ms. student; Joyce Kawakami; Renata Ikegami; Carlos Manuel de Almeida Brandão, Ph.D., MD; Fabio Biscegli Jatene, Ph.D., MD. Full Professor
BMC Infectious Diseases

Dear Dr. Tiveron,

Your manuscript "INFECTIOUS AGENTS IS A RISK FACTOR FOR MYXOMATOUS MITRAL VALVE DEGENERATION:  A CASE CONTROL STUDY" (INFD-D-16-00809R2) has been assessed by our reviewers. Based on these reports, and my own assessment as Editor, I am pleased to inform you that it is potentially acceptable for publication in BMC Infectious Diseases, once you have carried out some essential revisions suggested by our reviewers.

Their reports, together with any other comments, are below. Please also take a moment to check our website at
  for any additional comments that were saved as attachments. 

Once you have made the necessary corrections, please submit a revised manuscript online at:

http://infd.edmgr.com/

If you have forgotten your username or password please use the "Send Login Details" link to get your login information. For security reasons, your password will be reset.

We request that a point-by-point response letter accompanies your revised manuscript. This letter must provide a detailed response to each reviewer/editorial point raised, describing what amendments have been made to the manuscript text and where these can be found (e.g. Methods section, line 12, page 5). If you disagree with any comments raised, please provide a detailed rebuttal to help explain and justify your decision. 
Please also ensure that your revised manuscript conforms to the journal style, which can be found in the Instructions for Authors on the journal homepage.

A decision will be made once we have received your revised manuscript, which we expect by 18 Mar 2017.

Please note that you will not be able to add, remove, or change the order of authors once the editor has accepted your manuscript for publication.  Any proposed changes to the authorship must be requested during peer-review, and adhere to our criteria for authorship as outlined in BioMed Central's policies.  To request a change in authorship, please download the 'Request for change in authorship form' which can be found here - http://www.biomedcentral.com/about/editorialpolicies#authorship.  Please note that incomplete forms will be rejected.  Your request will be taken into consideration by the editor, and you will be advised whether any changes will be permitted.  Please be aware that we may investigate, or ask your institute to investigate, any unauthorized attempts to change authorship or discrepancies in authorship between the submitted and revised versions of your manuscript.

We look forward to receiving your revised manuscript and please do not hesitate to contact us if you have any questions.

Best wishes,

Qiushui He
BMC Infectious Diseases
https://bmcinfectdis.biomedcentral.com/


Editor Comments:

As stated in the cover letter of this submission, authors request more time to develop qPCR to confirm presence of the three pathogens. As clearly stated by the two reviewers, this confirmation is critical for result interpretation of this manuscript. 

Please submit your revised manuscript once laboratory experiments is done.


Reviewer reports:


If improvements to the English language within your manuscript have been requested, you should have your manuscript reviewed by someone who is fluent in English. If you would like professional help in revising this manuscript, you can use any reputable English language editing service. We can recommend our affiliates Nature Research Editing Service (http://bit.ly/NRES_BS) and American Journal Experts (http://bit.ly/AJE_BS) for help with English usage. Please note that use of an editing service is neither a requirement nor a guarantee of publication. Free assistance is available from our English language tutorial (https://www.springer.com/gb/authors-editors/authorandreviewertutorials/writinginenglish) and our Writing resources (http://www.biomedcentral.com/getpublished/writing-resources). These cover common mistakes that occur when writing in English.

--------------------
Editorial Policies
--------------------
Please read the following information and revise your manuscript as necessary. If your manuscript does not adhere to our editorial requirements, this may cause a delay while this is addressed. Failure to adhere to our policies may result in rejection of your manuscript.
 
In accordance with BioMed Central editorial policies and formatting guidelines, all manuscript submissions to BMC Infectious Diseases must contain a Declarations section which includes the mandatory sub-sections listed below.  Please refer to the journal's Submission Guidelines web page for information regarding the criteria for each sub-section (https://bmcinfectdis.biomedcentral.com/
).
 
Where a mandatory Declarations section is not relevant to your study design or article type, please write "Not applicable" in these sections.
 
For the 'Availability of data and materials' section, please provide information about where the data supporting your findings can be found.  We encourage authors to deposit their datasets in publicly available repositories (where available and appropriate), or to be presented within the manuscript and/or additional supporting files.  Please note that identifying/confidential patient data should not be shared.  Authors who do not wish to share their data must confirm this under this sub-heading and also provide their reasons.  For further guidance on how to format this section, please refer to BioMed Central's editorial policies page (see links below).
 
Declarations
-    	Ethics approval and consent to participate
-    	Consent to publish
-    	Availability of data and materials
-    	Competing interests
-    	Funding
-    	Authors' Contributions
-        Acknowledgements
 
Further information about our editorial policies can be found at the following links:
Ethical approval and consent:
http://www.biomedcentral.com/about/editorialpolicies#Ethics
Availability of data and materials section:
http://www.biomedcentral.com/submissions/editorial-policies#availability+of+data+and+materials</BLINDED_CONTENTS><LETTER_BODY>INFD-D-16-00809R2
INFECTIOUS AGENTS IS A RISK FACTOR FOR MYXOMATOUS MITRAL VALVE DEGENERATION:  A CASE CONTROL STUDY
Marcos Gradim Tiveron, Ph.D., MD; Pablo Maria Alberto Pomerantzeff, Ph.D., MD. Full Professor; Maria de Lourdes Higuchi, Ph.D., MD. Full Professor; Marcia Martins Reis, Ph.D.; Jaqueline de Jesus Pereira, Ms. student; Joyce Kawakami; Renata Ikegami; Carlos Manuel de Almeida Brandão, Ph.D., MD; Fabio Biscegli Jatene, Ph.D., MD. Full Professor
BMC Infectious Diseases

Dear Dr. Tiveron,

Your manuscript "INFECTIOUS AGENTS IS A RISK FACTOR FOR MYXOMATOUS MITRAL VALVE DEGENERATION:  A CASE CONTROL STUDY" (INFD-D-16-00809R2) has been assessed by our reviewers. Based on these reports, and my own assessment as Editor, I am pleased to inform you that it is potentially acceptable for publication in BMC Infectious Diseases, once you have carried out some essential revisions suggested by our reviewers.

Their reports, together with any other comments, are below. Please also take a moment to check our website at
  for any additional comments that were saved as attachments. 

Once you have made the necessary corrections, please submit a revised manuscript online at:

http://infd.edmgr.com/

If you have forgotten your username or password please use the "Send Login Details" link to get your login information. For security reasons, your password will be reset.

We request that a point-by-point response letter accompanies your revised manuscript. This letter must provide a detailed response to each reviewer/editorial point raised, describing what amendments have been made to the manuscript text and where these can be found (e.g. Methods section, line 12, page 5). If you disagree with any comments raised, please provide a detailed rebuttal to help explain and justify your decision. 
Please also ensure that your revised manuscript conforms to the journal style, which can be found in the Instructions for Authors on the journal homepage.

A decision will be made once we have received your revised manuscript, which we expect by %DATE_REVISION_DUE%.

Please note that you will not be able to add, remove, or change the order of authors once the editor has accepted your manuscript for publication.  Any proposed changes to the authorship must be requested during peer-review, and adhere to our criteria for authorship as outlined in BioMed Central's policies.  To request a change in authorship, please download the 'Request for change in authorship form' which can be found here - http://www.biomedcentral.com/about/editorialpolicies#authorship.  Please note that incomplete forms will be rejected.  Your request will be taken into consideration by the editor, and you will be advised whether any changes will be permitted.  Please be aware that we may investigate, or ask your institute to investigate, any unauthorized attempts to change authorship or discrepancies in authorship between the submitted and revised versions of your manuscript.

We look forward to receiving your revised manuscript and please do not hesitate to contact us if you have any questions.

Best wishes,

Qiushui He
BMC Infectious Diseases
%CUSTOM_BMC_JOURNAL_HOMEPAGE%

Editor Comments:

As stated in the cover letter of this submission, authors request more time to develop qPCR to confirm presence of the three pathogens. As clearly stated by the two reviewers, this confirmation is critical for result interpretation of this manuscript. 

Please submit your revised manuscript once laboratory experiments is done.


Reviewer reports:


If improvements to the English language within your manuscript have been requested, you should have your manuscript reviewed by someone who is fluent in English. If you would like professional help in revising this manuscript, you can use any reputable English language editing service. We can recommend our affiliates Nature Research Editing Service (%CUSTOM_NATURE_EDITING_SERVICE_URL%) and American Journal Experts (%CUSTOM_AMERICAN_JOURNAL_EXP_URL%) for help with English usage. Please note that use of an editing service is neither a requirement nor a guarantee of publication. Free assistance is available from our English language tutorial (%CUSTOM_SPRINGER_ENG_LANG_TUTORIAL_URL%) and our Writing resources (%CUSTOM_BMC_WRITING_RESOURCES_URL%). These cover common mistakes that occur when writing in English.

--------------------
Editorial Policies
--------------------
Please read the following information and revise your manuscript as necessary. If your manuscript does not adhere to our editorial requirements, this may cause a delay while this is addressed. Failure to adhere to our policies may result in rejection of your manuscript.
 
In accordance with BioMed Central editorial policies and formatting guidelines, all manuscript submissions to BMC Infectious Diseases must contain a Declarations section which includes the mandatory sub-sections listed below.  Please refer to the journal's Submission Guidelines web page for information regarding the criteria for each sub-section (%CUSTOM_BMC_JOURNAL_HOMEPAGE%).
 
Where a mandatory Declarations section is not relevant to your study design or article type, please write "Not applicable" in these sections.
 
For the 'Availability of data and materials' section, please provide information about where the data supporting your findings can be found.  We encourage authors to deposit their datasets in publicly available repositories (where available and appropriate), or to be presented within the manuscript and/or additional supporting files.  Please note that identifying/confidential patient data should not be shared.  Authors who do not wish to share their data must confirm this under this sub-heading and also provide their reasons.  For further guidance on how to format this section, please refer to BioMed Central's editorial policies page (see links below).
 
Declarations
-    	Ethics approval and consent to participate
-    	Consent to publish
-    	Availability of data and materials
-    	Competing interests
-    	Funding
-    	Authors' Contributions
-        Acknowledgements
 
Further information about our editorial policies can be found at the following links:
Ethical approval and consent:
http://www.biomedcentral.com/about/editorialpolicies#Ethics
Availability of data and materials section:
http://www.biomedcentral.com/submissions/editorial-policies#availability+of+data+and+materials</LETTER_BODY><BLINDED_LETTER_BODY>INFD-D-16-00809R2
INFECTIOUS AGENTS IS A RISK FACTOR FOR MYXOMATOUS MITRAL VALVE DEGENERATION:  A CASE CONTROL STUDY
Marcos Gradim Tiveron, Ph.D., MD; Pablo Maria Alberto Pomerantzeff, Ph.D., MD. Full Professor; Maria de Lourdes Higuchi, Ph.D., MD. Full Professor; Marcia Martins Reis, Ph.D.; Jaqueline de Jesus Pereira, Ms. student; Joyce Kawakami; Renata Ikegami; Carlos Manuel de Almeida Brandão, Ph.D., MD; Fabio Biscegli Jatene, Ph.D., MD. Full Professor
BMC Infectious Diseases

Dear Dr. Tiveron,

Your manuscript "INFECTIOUS AGENTS IS A RISK FACTOR FOR MYXOMATOUS MITRAL VALVE DEGENERATION:  A CASE CONTROL STUDY" (INFD-D-16-00809R2) has been assessed by our reviewers. Based on these reports, and my own assessment as Editor, I am pleased to inform you that it is potentially acceptable for publication in BMC Infectious Diseases, once you have carried out some essential revisions suggested by our reviewers.

Their reports, together with any other comments, are below. Please also take a moment to check our website at
  for any additional comments that were saved as attachments. 

Once you have made the necessary corrections, please submit a revised manuscript online at:

http://infd.edmgr.com/

If you have forgotten your username or password please use the "Send Login Details" link to get your login information. For security reasons, your password will be reset.

We request that a point-by-point response letter accompanies your revised manuscript. This letter must provide a detailed response to each reviewer/editorial point raised, describing what amendments have been made to the manuscript text and where these can be found (e.g. Methods section, line 12, page 5). If you disagree with any comments raised, please provide a detailed rebuttal to help explain and justify your decision. 
Please also ensure that your revised manuscript conforms to the journal style, which can be found in the Instructions for Authors on the journal homepage.

A decision will be made once we have received your revised manuscript, which we expect by 18 Mar 2017.

Please note that you will not be able to add, remove, or change the order of authors once the editor has accepted your manuscript for publication.  Any proposed changes to the authorship must be requested during peer-review, and adhere to our criteria for authorship as outlined in BioMed Central's policies.  To request a change in authorship, please download the 'Request for change in authorship form' which can be found here - http://www.biomedcentral.com/about/editorialpolicies#authorship.  Please note that incomplete forms will be rejected.  Your request will be taken into consideration by the editor, and you will be advised whether any changes will be permitted.  Please be aware that we may investigate, or ask your institute to investigate, any unauthorized attempts to change authorship or discrepancies in authorship between the submitted and revised versions of your manuscript.

We look forward to receiving your revised manuscript and please do not hesitate to contact us if you have any questions.

Best wishes,

Qiushui He
BMC Infectious Diseases
https://bmcinfectdis.biomedcentral.com/


Editor Comments:

As stated in the cover letter of this submission, authors request more time to develop qPCR to confirm presence of the three pathogens. As clearly stated by the two reviewers, this confirmation is critical for result interpretation of this manuscript. 

Please submit your revised manuscript once laboratory experiments is done.


Reviewer reports:


If improvements to the English language within your manuscript have been requested, you should have your manuscript reviewed by someone who is fluent in English. If you would like professional help in revising this manuscript, you can use any reputable English language editing service. We can recommend our affiliates Nature Research Editing Service (http://bit.ly/NRES_BS) and American Journal Experts (http://bit.ly/AJE_BS) for help with English usage. Please note that use of an editing service is neither a requirement nor a guarantee of publication. Free assistance is available from our English language tutorial (https://www.springer.com/gb/authors-editors/authorandreviewertutorials/writinginenglish) and our Writing resources (http://www.biomedcentral.com/getpublished/writing-resources). These cover common mistakes that occur when writing in English.

--------------------
Editorial Policies
--------------------
Please read the following information and revise your manuscript as necessary. If your manuscript does not adhere to our editorial requirements, this may cause a delay while this is addressed. Failure to adhere to our policies may result in rejection of your manuscript.
 
In accordance with BioMed Central editorial policies and formatting guidelines, all manuscript submissions to BMC Infectious Diseases must contain a Declarations section which includes the mandatory sub-sections listed below.  Please refer to the journal's Submission Guidelines web page for information regarding the criteria for each sub-section (https://bmcinfectdis.biomedcentral.com/
).
 
Where a mandatory Declarations section is not relevant to your study design or article type, please write "Not applicable" in these sections.
 
For the 'Availability of data and materials' section, please provide information about where the data supporting your findings can be found.  We encourage authors to deposit their datasets in publicly available repositories (where available and appropriate), or to be presented within the manuscript and/or additional supporting files.  Please note that identifying/confidential patient data should not be shared.  Authors who do not wish to share their data must confirm this under this sub-heading and also provide their reasons.  For further guidance on how to format this section, please refer to BioMed Central's editorial policies page (see links below).
 
Declarations
-    	Ethics approval and consent to participate
-    	Consent to publish
-    	Availability of data and materials
-    	Competing interests
-    	Funding
-    	Authors' Contributions
-        Acknowledgements
 
Further information about our editorial policies can be found at the following links:
Ethical approval and consent:
http://www.biomedcentral.com/about/editorialpolicies#Ethics
Availability of data and materials section:
http://www.biomedcentral.com/submissions/editorial-policies#availability+of+data+and+materials</BLINDED_LETTER_BODY><CC_LIST></CC_LIST><BCC_LIST></BCC_LIST></DECISIONLETTER><REVIEWS /><FILES><FILE><FILENAME>Manuscript - Final.docx</FILENAME><ORIGINAL_NAME>Manuscript - Final.docx</ORIGINAL_NAME><TYPE>Manuscript</TYPE><DESCRIPTION>Manuscript</DESCRIPTION><REVISION>2</REVISION><FORPUBLISHER>true</FORPUBLISHER><FILE_ORDER>1</FILE_ORDER><ITEM_TYPE_FAMILY>Document</ITEM_TYPE_FAMILY><SUBMISSION_ITEM_METADATA /></FILE><FILE><FILENAME>Fig.2R2.tif</FILENAME><ORIGINAL_NAME>Fig.2.tif</ORIGINAL_NAME><TYPE>Figure</TYPE><DESCRIPTION>Figure 2</DESCRIPTION><REVISION>2</REVISION><FORPUBLISHER>true</FORPUBLISHER><FILE_ORDER>2</FILE_ORDER><ITEM_TYPE_FAMILY>Figure</ITEM_TYPE_FAMILY><SUBMISSION_ITEM_METADATA /></FILE><FILE><FILENAME>Fig.3R2.tif</FILENAME><ORIGINAL_NAME>Fig.3.tif</ORIGINAL_NAME><TYPE>Figure</TYPE><DESCRIPTION>Figure 3</DESCRIPTION><REVISION>2</REVISION><FORPUBLISHER>true</FORPUBLISHER><FILE_ORDER>3</FILE_ORDER><ITEM_TYPE_FAMILY>Figure</ITEM_TYPE_FAMILY><SUBMISSION_ITEM_METADATA /></FILE><FILE><FILENAME>Fig.4R2.tif</FILENAME><ORIGINAL_NAME>Fig.4.tif</ORIGINAL_NAME><TYPE>Figure</TYPE><DESCRIPTION>Figure 4</DESCRIPTION><REVISION>2</REVISION><FORPUBLISHER>true</FORPUBLISHER><FILE_ORDER>4</FILE_ORDER><ITEM_TYPE_FAMILY>Figure</ITEM_TYPE_FAMILY><SUBMISSION_ITEM_METADATA /></FILE><FILE><FILENAME>Fig.5R2.tif</FILENAME><ORIGINAL_NAME>Fig.5.tif</ORIGINAL_NAME><TYPE>Figure</TYPE><DESCRIPTION>Figure</DESCRIPTION><REVISION>2</REVISION><FORPUBLISHER>true</FORPUBLISHER><FILE_ORDER>5</FILE_ORDER><ITEM_TYPE_FAMILY>Figure</ITEM_TYPE_FAMILY><SUBMISSION_ITEM_METADATA /></FILE><FILE><FILENAME>Fig.1.tiff</FILENAME><ORIGINAL_NAME>Fig.1.tiff</ORIGINAL_NAME><TYPE>Figure</TYPE><DESCRIPTION>Figure</DESCRIPTION><REVISION>2</REVISION><FORPUBLISHER>true</FORPUBLISHER><FILE_ORDER>6</FILE_ORDER><ITEM_TYPE_FAMILY>Figure</ITEM_TYPE_FAMILY><SUBMISSION_ITEM_METADATA /></FILE><FILE><FILENAME>Supplementary MaterialR2.docx</FILENAME><ORIGINAL_NAME>Supplementary Material.docx</ORIGINAL_NAME><TYPE>Supplementary Material</TYPE><DESCRIPTION>Supplementary Material</DESCRIPTION><REVISION>2</REVISION><FORPUBLISHER>true</FORPUBLISHER><FILE_ORDER>7</FILE_ORDER><ITEM_TYPE_FAMILY>Supplemental</ITEM_TYPE_FAMILY><SUBMISSION_ITEM_METADATA /></FILE><FILE><FILENAME>INFD-D-16-00809R2.pdf</FILENAME><ORIGINAL_NAME>INFD-D-16-00809.pdf</ORIGINAL_NAME><TYPE>Working PDF</TYPE><DESCRIPTION></DESCRIPTION><REVISION>2</REVISION><FORPUBLISHER></FORPUBLISHER><FILE_ORDER></FILE_ORDER><ITEM_TYPE_FAMILY></ITEM_TYPE_FAMILY><SUBMISSION_ITEM_METADATA /></FILE></FILES><ATTACHMENTS /></VERSION><VERSION REVISION="3"><FUNDING_INFORMATION><FUNDER ID="7285"><FUNDREFID></FUNDREFID><NAME>Support Foundation of São Paulo Research</NAME><GRANT_NUMBER>2014/04383-4</GRANT_NUMBER><GRANT_RECIPIENT><NAME><TITLE>Dr.</TITLE><FIRSTNAME>Marcos</FIRSTNAME><MIDDLENAME>Gradim</MIDDLENAME><LASTNAME>Tiveron</LASTNAME><DEGREE>Ph.D., MD</DEGREE></NAME><ORCID></ORCID></GRANT_RECIPIENT></FUNDER></FUNDING_INFORMATION><DOCUMENT><REVISION_SUBMITTED_DATE>2017-03-15T21:59:22-04:00</REVISION_SUBMITTED_DATE><DECISION><EDITOR><TITLE>Mr.</TITLE><FIRSTNAME>Benny</FIRSTNAME><MIDDLENAME></MIDDLENAME><LASTNAME>Yau</LASTNAME><DEGREE></DEGREE></EDITOR><CONTACT_INFO><ADDRESS /><CITY></CITY><STATE></STATE><COUNTRY>UNITED KINGDOM</COUNTRY><POSTAL_CODE></POSTAL_CODE><PRIMARY_PHONE_NUMBER></PRIMARY_PHONE_NUMBER><FAX></FAX><EMAIL>benny.yau@biomedcentral.com</EMAIL></CONTACT_INFO><PERSONAL_IDENTIFIERS /><TERM>Minor revision</TERM><FAMILY>Revise</FAMILY><DATE>2017-03-29T04:54:15-04:00</DATE></DECISION><ALL_AUTHORS>Marcos Gradim Tiveron, Ph.D., MD; Pablo Maria Alberto Pomerantzeff, Ph.D., MD. Full Professor; Maria de Lourdes Higuchi, Ph.D., MD. Full Professor; Marcia Martins Reis, Ph.D.; Jaqueline de Jesus Pereira, Ms. student; Joyce Kawakami; Renata Ikegami; Carlos Manuel de Almeida Brandão, Ph.D., MD; Fabio Biscegli Jatene, Ph.D., MD. Full Professor</ALL_AUTHORS><CUSTOM_SUBMISSION_QUESTIONS /></DOCUMENT><CORRAUTH><NAME><TITLE>Dr.</TITLE><FIRSTNAME>Marcos</FIRSTNAME><MIDDLENAME>Gradim</MIDDLENAME><LASTNAME>Tiveron</LASTNAME><DEGREE>Ph.D., MD</DEGREE></NAME><CONTACT_INFO><ADDRESS /><CITY></CITY><STATE></STATE><COUNTRY>BRAZIL</COUNTRY><POSTAL_CODE></POSTAL_CODE><PRIMARY_PHONE_NUMBER></PRIMARY_PHONE_NUMBER><FAX></FAX><EMAIL>mgtiveron@yahoo.com.br</EMAIL></CONTACT_INFO><AFFILIATION_INFO><POSITION></POSITION><AFFILIATION></AFFILIATION><DEPARTMENT>Heart Institute</DEPARTMENT><INSTITUTE>Universidade de Sao Paulo</INSTITUTE><INSTITUTE_ID>28133</INSTITUTE_ID></AFFILIATION_INFO><PERSONAL_IDENTIFIERS /><ALT_CONTACT><CONTACT_INFO><ADDRESS /><CITY></CITY><STATE></STATE><COUNTRY></COUNTRY><POSTAL_CODE></POSTAL_CODE><PRIMARY_PHONE_NUMBER></PRIMARY_PHONE_NUMBER><FAX></FAX><EMAIL></EMAIL></CONTACT_INFO><START_DATE></START_DATE><END_DATE></END_DATE></ALT_CONTACT><UNAVAILABLE /><COMMENTS></COMMENTS><RESPONSE_TO_REVIEWERS>Dears reviewers,

We are studing the reactions of borrelia and mycoplasma by the PCR and they are being positive.
However, to proceed to do the PCR-real time, we need to redo the primers, since they have to be much smaller. But the biggest problem that we are found is the need for patterns of staggered amounts of DNA specific to the primers we are going to use, which will serve as a guiding scale for the PCR-real time.
For Borrelia burgdorferi there are no kits with this specifications to buy. Thus, we are looking for to clone the borrelia and achieve a pattern of different titulations. For Mycoplasma pneumoniae, we are buying a ready kit, but takes time to arrive in Brazil.
This process is long and is not simple. Because of this, the current papers have not use much real time PCR for infectious agents, like intracellular agents.
So we think that our paper deserves to be published because it showed, with well established techniques (Histology, Immunohistochemistry, In situ hybridization and Transmission electron microscopy) the presence and influence of these bacteria specially the Mycoplasma pneumoniae, on the myxomatous mitral valve degeneration.

Best regards.</RESPONSE_TO_REVIEWERS></CORRAUTH><AUTHORS><AUTHOR RANK="1"><NAME><TITLE>Dr.</TITLE><FIRSTNAME>Marcos</FIRSTNAME><MIDDLENAME>Gradim</MIDDLENAME><LASTNAME>Tiveron</LASTNAME><DEGREE>Ph.D., MD</DEGREE></NAME><CONTACT_INFO><ADDRESS /><CITY></CITY><STATE></STATE><COUNTRY>BRAZIL</COUNTRY><POSTAL_CODE></POSTAL_CODE><PRIMARY_PHONE_NUMBER></PRIMARY_PHONE_NUMBER><FAX></FAX><EMAIL>mgtiveron@yahoo.com.br</EMAIL></CONTACT_INFO><AFFILIATION_INFO><POSITION></POSITION><AFFILIATION></AFFILIATION><DEPARTMENT>Heart Institute</DEPARTMENT><INSTITUTE>Universidade de Sao Paulo</INSTITUTE><INSTITUTE_ID>28133</INSTITUTE_ID></AFFILIATION_INFO><PERSONAL_IDENTIFIERS /><ADDITIONAL_PEOPLE_DETAILS /><CUSTOM_AUTHOR_QUESTIONS /><AUTHTYPE>CorrespondingAuthor</AUTHTYPE></AUTHOR><AUTHOR RANK="2"><NAME><TITLE>Prof.</TITLE><FIRSTNAME>Pablo</FIRSTNAME><MIDDLENAME>Maria Alberto</MIDDLENAME><LASTNAME>Pomerantzeff</LASTNAME><DEGREE>Ph.D., MD. Full Professor</DEGREE></NAME><CONTACT_INFO><ADDRESS /><CITY></CITY><STATE></STATE><COUNTRY>BRAZIL</COUNTRY><POSTAL_CODE></POSTAL_CODE><PRIMARY_PHONE_NUMBER></PRIMARY_PHONE_NUMBER><FAX></FAX><EMAIL>dcipablo@incor.usp.br</EMAIL></CONTACT_INFO><AFFILIATION_INFO><POSITION></POSITION><AFFILIATION></AFFILIATION><DEPARTMENT></DEPARTMENT><INSTITUTE>Heart Institute of Sao Paulo University</INSTITUTE><INSTITUTE_ID></INSTITUTE_ID></AFFILIATION_INFO><ADDITIONAL_PEOPLE_DETAILS /><CUSTOM_AUTHOR_QUESTIONS /><AUTHTYPE>CoAuthor</AUTHTYPE></AUTHOR><AUTHOR RANK="3"><NAME><TITLE>Prof.</TITLE><FIRSTNAME>Maria de Lourdes</FIRSTNAME><MIDDLENAME></MIDDLENAME><LASTNAME>Higuchi</LASTNAME><DEGREE>Ph.D., MD. Full Professor</DEGREE></NAME><CONTACT_INFO><ADDRESS /><CITY></CITY><STATE></STATE><COUNTRY>BRAZIL</COUNTRY><POSTAL_CODE></POSTAL_CODE><PRIMARY_PHONE_NUMBER></PRIMARY_PHONE_NUMBER><FAX></FAX><EMAIL>anplourdes@incor.usp.br</EMAIL></CONTACT_INFO><AFFILIATION_INFO><POSITION></POSITION><AFFILIATION></AFFILIATION><DEPARTMENT></DEPARTMENT><INSTITUTE>Heart Institute of Sao Paulo University</INSTITUTE><INSTITUTE_ID></INSTITUTE_ID></AFFILIATION_INFO><ADDITIONAL_PEOPLE_DETAILS /><CUSTOM_AUTHOR_QUESTIONS /><AUTHTYPE>CoAuthor</AUTHTYPE></AUTHOR><AUTHOR RANK="4"><NAME><TITLE>Dra.</TITLE><FIRSTNAME>Marcia</FIRSTNAME><MIDDLENAME>Martins</MIDDLENAME><LASTNAME>Reis</LASTNAME><DEGREE>Ph.D.</DEGREE></NAME><CONTACT_INFO><ADDRESS /><CITY></CITY><STATE></STATE><COUNTRY>BRAZIL</COUNTRY><POSTAL_CODE></POSTAL_CODE><PRIMARY_PHONE_NUMBER></PRIMARY_PHONE_NUMBER><FAX></FAX><EMAIL>anpmarcia@incor.usp.br</EMAIL></CONTACT_INFO><AFFILIATION_INFO><POSITION></POSITION><AFFILIATION></AFFILIATION><DEPARTMENT></DEPARTMENT><INSTITUTE>Heart Institute of Sao Paulo University</INSTITUTE><INSTITUTE_ID></INSTITUTE_ID></AFFILIATION_INFO><ADDITIONAL_PEOPLE_DETAILS /><CUSTOM_AUTHOR_QUESTIONS /><AUTHTYPE>CoAuthor</AUTHTYPE></AUTHOR><AUTHOR RANK="5"><NAME><TITLE>Biomedical technician</TITLE><FIRSTNAME>Jaqueline</FIRSTNAME><MIDDLENAME>de Jesus</MIDDLENAME><LASTNAME>Pereira</LASTNAME><DEGREE>Ms. student</DEGREE></NAME><CONTACT_INFO><ADDRESS /><CITY></CITY><STATE></STATE><COUNTRY>BRAZIL</COUNTRY><POSTAL_CODE></POSTAL_CODE><PRIMARY_PHONE_NUMBER></PRIMARY_PHONE_NUMBER><FAX></FAX><EMAIL>jaque09.biomed@gmail.com</EMAIL></CONTACT_INFO><AFFILIATION_INFO><POSITION></POSITION><AFFILIATION></AFFILIATION><DEPARTMENT></DEPARTMENT><INSTITUTE>Heart Institute of Sao Paulo University</INSTITUTE><INSTITUTE_ID></INSTITUTE_ID></AFFILIATION_INFO><ADDITIONAL_PEOPLE_DETAILS /><CUSTOM_AUTHOR_QUESTIONS /><AUTHTYPE>CoAuthor</AUTHTYPE></AUTHOR><AUTHOR RANK="6"><NAME><TITLE>Biomedical technician</TITLE><FIRSTNAME>Joyce</FIRSTNAME><MIDDLENAME></MIDDLENAME><LASTNAME>Kawakami</LASTNAME><DEGREE></DEGREE></NAME><CONTACT_INFO><ADDRESS /><CITY></CITY><STATE></STATE><COUNTRY>BRAZIL</COUNTRY><POSTAL_CODE></POSTAL_CODE><PRIMARY_PHONE_NUMBER></PRIMARY_PHONE_NUMBER><FAX></FAX><EMAIL>joycekawakami@hotmail.com</EMAIL></CONTACT_INFO><AFFILIATION_INFO><POSITION></POSITION><AFFILIATION></AFFILIATION><DEPARTMENT></DEPARTMENT><INSTITUTE>Heart Institute of Sao Paulo University</INSTITUTE><INSTITUTE_ID></INSTITUTE_ID></AFFILIATION_INFO><ADDITIONAL_PEOPLE_DETAILS /><CUSTOM_AUTHOR_QUESTIONS /><AUTHTYPE>CoAuthor</AUTHTYPE></AUTHOR><AUTHOR RANK="7"><NAME><TITLE>Biologist</TITLE><FIRSTNAME>Renata</FIRSTNAME><MIDDLENAME></MIDDLENAME><LASTNAME>Ikegami</LASTNAME><DEGREE></DEGREE></NAME><CONTACT_INFO><ADDRESS /><CITY></CITY><STATE></STATE><COUNTRY>BRAZIL</COUNTRY><POSTAL_CODE></POSTAL_CODE><PRIMARY_PHONE_NUMBER></PRIMARY_PHONE_NUMBER><FAX></FAX><EMAIL>renata.ikegami@incor.usp.br</EMAIL></CONTACT_INFO><AFFILIATION_INFO><POSITION></POSITION><AFFILIATION></AFFILIATION><DEPARTMENT></DEPARTMENT><INSTITUTE>Heart Institute of Sao Paulo University</INSTITUTE><INSTITUTE_ID></INSTITUTE_ID></AFFILIATION_INFO><ADDITIONAL_PEOPLE_DETAILS /><CUSTOM_AUTHOR_QUESTIONS /><AUTHTYPE>CoAuthor</AUTHTYPE></AUTHOR><AUTHOR RANK="8"><NAME><TITLE>Dr.</TITLE><FIRSTNAME>Carlos</FIRSTNAME><MIDDLENAME>Manuel de Almeida</MIDDLENAME><LASTNAME>Brandão</LASTNAME><DEGREE>Ph.D., MD</DEGREE></NAME><CONTACT_INFO><ADDRESS /><CITY></CITY><STATE></STATE><COUNTRY>BRAZIL</COUNTRY><POSTAL_CODE></POSTAL_CODE><PRIMARY_PHONE_NUMBER></PRIMARY_PHONE_NUMBER><FAX></FAX><EMAIL>carlos.brandao@incor.usp.br</EMAIL></CONTACT_INFO><AFFILIATION_INFO><POSITION></POSITION><AFFILIATION></AFFILIATION><DEPARTMENT></DEPARTMENT><INSTITUTE>Heart Institute of Sao Paulo University</INSTITUTE><INSTITUTE_ID></INSTITUTE_ID></AFFILIATION_INFO><ADDITIONAL_PEOPLE_DETAILS /><CUSTOM_AUTHOR_QUESTIONS /><AUTHTYPE>CoAuthor</AUTHTYPE></AUTHOR><AUTHOR RANK="9"><NAME><TITLE>Ph.D., MD</TITLE><FIRSTNAME>Fabio</FIRSTNAME><MIDDLENAME>Biscegli</MIDDLENAME><LASTNAME>Jatene</LASTNAME><DEGREE>Ph.D., MD. Full Professor</DEGREE></NAME><CONTACT_INFO><ADDRESS /><CITY></CITY><STATE></STATE><COUNTRY>BRAZIL</COUNTRY><POSTAL_CODE></POSTAL_CODE><PRIMARY_PHONE_NUMBER></PRIMARY_PHONE_NUMBER><FAX></FAX><EMAIL>fabio.jatene@incor.usp.br</EMAIL></CONTACT_INFO><AFFILIATION_INFO><POSITION></POSITION><AFFILIATION></AFFILIATION><DEPARTMENT></DEPARTMENT><INSTITUTE>Heart Institute of Sao Paulo University</INSTITUTE><INSTITUTE_ID></INSTITUTE_ID></AFFILIATION_INFO><ADDITIONAL_PEOPLE_DETAILS /><CUSTOM_AUTHOR_QUESTIONS /><AUTHTYPE>CoAuthor</AUTHTYPE></AUTHOR></AUTHORS><DECISIONLETTER FULLY_BLINDED="false"><AUTHORNOTIFICATIONDATE>2017-03-29T04:54:16-04:00</AUTHORNOTIFICATIONDATE><SUBJECT>Your submission to BMC Infectious Diseases - INFD-D-16-00809R3</SUBJECT><BLINDED_SUBJECT>Your submission to BMC Infectious Diseases - INFD-D-16-00809R3</BLINDED_SUBJECT><CONTENTS>To: "Marcos Gradim Tiveron" mgtiveron@yahoo.com.br
From: "BMC Infectious Diseases Editorial Office" bmcinfectdis@biomedcentral.com
Subject: Your submission to BMC Infectious Diseases - INFD-D-16-00809R3
INFD-D-16-00809R3
INFECTIOUS AGENTS IS A RISK FACTOR FOR MYXOMATOUS MITRAL VALVE DEGENERATION:  A CASE CONTROL STUDY
Marcos Gradim Tiveron, Ph.D., MD; Pablo Maria Alberto Pomerantzeff, Ph.D., MD. Full Professor; Maria de Lourdes Higuchi, Ph.D., MD. Full Professor; Marcia Martins Reis, Ph.D.; Jaqueline de Jesus Pereira, Ms. student; Joyce Kawakami; Renata Ikegami; Carlos Manuel de Almeida Brandão, Ph.D., MD; Fabio Biscegli Jatene, Ph.D., MD. Full Professor
BMC Infectious Diseases

Dear Dr. Tiveron,

Please accept our apologies for the delays you have experienced with your manuscript.

Your manuscript "INFECTIOUS AGENTS IS A RISK FACTOR FOR MYXOMATOUS MITRAL VALVE DEGENERATION:  A CASE CONTROL STUDY" (INFD-D-16-00809R3) has been assessed by our reviewers. Based on these reports, and my own assessment as Editor, I am pleased to inform you that it is potentially acceptable for publication in BMC Infectious Diseases, once you have carried out some essential revisions:

-----
1. Please provide a title page as per our submission guidelines. This should be part of the main manuscript file and not a separate file :

The title page should:
-	present a title that includes, if appropriate, the study design
-	list the full names, institutional addresses and email addresses for all authors
-	if a collaboration group should be listed as an author, please list the Group name as an author. If you would like the names of the individual members of the Group to be searchable through their individual PubMed records, please include this information in the “Acknowledgements” section in accordance with the instructions below
-	indicate the corresponding author

The abstract should start on a new page with the manuscript progressing from there onwards.

2. Please upload the figures and tables mentioned in your manuscript, as they are currently missing from the submission.

Figures should be provided as separate files, and each figure of a manuscript should be submitted as a single file.

3. Please provide figure titles/legends under a separate heading of 'Figure Legends' after the References. If Figure titles/legends are within the main text of the manuscript, please move them. 

Figure files should contain only the image/graphic, as well as any associated keys/annotations. If titles/legends are present within the figure files, please remove them.

4. Thank you for providing a statement regarding the Availability of data and materials. However, we cannot currently accept the information provided as it does not meet our editorial policies (see http://www.biomedcentral.com/getpublished/editorial-policies#DataandMaterialRelease). 
		
Submission of a manuscript to a BioMed Central journal implies that materials described in the manuscript, including all relevant raw data, will be freely available to any scientist wishing to use them for non-commercial purposes, without breaching participant confidentiality. 

Please detail where the raw data supporting your findings can be found (including information found in any supplementary files). If the raw data is publicly available or can be requested, please state that this is the case, and where the data can be found/requested from.  Alternatively, if you do not wish to/cannot share your data, please state (in the ‘Availability of data and Materials’ section) that data will not be shared, and state the reason.

Please note that participant or patient data should be de-identified.

Please see our submission guidelines for the statements we can accept in this section.

5. At this stage, please upload your manuscript as a single, final, clean version that does not contain any tracked changes, comments, highlights, strikethroughs or text in different colours. All relevant tables/figures/additional files should also be clean versions. Figures (and additional files) should remain uploaded as separate files.
-----

If you are able to fully address these points, we would encourage you to submit a revised manuscript to BMC Infectious Diseases.
Once you have made the necessary corrections, please submit a revised manuscript online at:

http://infd.edmgr.com/

If you have forgotten your username or password please use the "Send Login Details" link to get your login information. For security reasons, your password will be reset.

We request that a point-by-point response letter accompanies your revised manuscript. This letter must provide a detailed response to each reviewer/editorial point raised, describing what amendments have been made to the manuscript text and where these can be found (e.g. Methods section, line 12, page 5). If you disagree with any comments raised, please provide a detailed rebuttal to help explain and justify your decision. 
Please also ensure that your revised manuscript conforms to the journal style, which can be found in the Instructions for Authors on the journal homepage.

A decision will be made once we have received your revised manuscript, which we expect by %DATE_REVISION_DUE%.

Please note that you will not be able to add, remove, or change the order of authors once the editor has accepted your manuscript for publication.  Any proposed changes to the authorship must be requested during peer-review, and adhere to our criteria for authorship as outlined in BioMed Central's policies.  To request a change in authorship, please download the 'Request for change in authorship form' which can be found here - http://www.biomedcentral.com/about/editorialpolicies#authorship.  Please note that incomplete forms will be rejected.  Your request will be taken into consideration by the editor, and you will be advised whether any changes will be permitted.  Please be aware that we may investigate, or ask your institute to investigate, any unauthorized attempts to change authorship or discrepancies in authorship between the submitted and revised versions of your manuscript.

We look forward to receiving your revised manuscript and please do not hesitate to contact us if you have any questions.

Best wishes,

Benny Yau
BMC Infectious Diseases
%CUSTOM_BMC_JOURNAL_HOMEPAGE%


If improvements to the English language within your manuscript have been requested, you should have your manuscript reviewed by someone who is fluent in English. If you would like professional help in revising this manuscript, you can use any reputable English language editing service. We can recommend our affiliates Nature Research Editing Service (%CUSTOM_NATURE_EDITING_SERVICE_URL%) and American Journal Experts (%CUSTOM_AMERICAN_JOURNAL_EXP_URL%) for help with English usage. Please note that use of an editing service is neither a requirement nor a guarantee of publication. Free assistance is available from our English language tutorial (%CUSTOM_SPRINGER_ENG_LANG_TUTORIAL_URL%) and our Writing resources (%CUSTOM_BMC_WRITING_RESOURCES_URL%). These cover common mistakes that occur when writing in English.

--------------------
Editorial Policies
--------------------
Please read the following information and revise your manuscript as necessary. If your manuscript does not adhere to our editorial requirements, this may cause a delay while this is addressed. Failure to adhere to our policies may result in rejection of your manuscript.
 
In accordance with BioMed Central editorial policies and formatting guidelines, all manuscript submissions to BMC Infectious Diseases must contain a Declarations section which includes the mandatory sub-sections listed below.  Please refer to the journal's Submission Guidelines web page for information regarding the criteria for each sub-section (%CUSTOM_BMC_JOURNAL_HOMEPAGE%).
 
Where a mandatory Declarations section is not relevant to your study design or article type, please write "Not applicable" in these sections.
 
For the 'Availability of data and materials' section, please provide information about where the data supporting your findings can be found.  We encourage authors to deposit their datasets in publicly available repositories (where available and appropriate), or to be presented within the manuscript and/or additional supporting files.  Please note that identifying/confidential patient data should not be shared.  Authors who do not wish to share their data must confirm this under this sub-heading and also provide their reasons.  For further guidance on how to format this section, please refer to BioMed Central's editorial policies page (see links below).
 
Declarations
-    	Ethics approval and consent to participate
-    	Consent to publish
-    	Availability of data and materials
-    	Competing interests
-    	Funding
-    	Authors' Contributions
-        Acknowledgements
 
Further information about our editorial policies can be found at the following links:
Ethical approval and consent:
http://www.biomedcentral.com/about/editorialpolicies#Ethics
Availability of data and materials section:
http://www.biomedcentral.com/submissions/editorial-policies#availability+of+data+and+materials</CONTENTS><BLINDED_CONTENTS>To: "Marcos Gradim Tiveron" mgtiveron@yahoo.com.br
From: "BMC Infectious Diseases Editorial Office" bmcinfectdis@biomedcentral.com
Subject: Your submission to BMC Infectious Diseases - INFD-D-16-00809R3
INFD-D-16-00809R3
INFECTIOUS AGENTS IS A RISK FACTOR FOR MYXOMATOUS MITRAL VALVE DEGENERATION:  A CASE CONTROL STUDY
Marcos Gradim Tiveron, Ph.D., MD; Pablo Maria Alberto Pomerantzeff, Ph.D., MD. Full Professor; Maria de Lourdes Higuchi, Ph.D., MD. Full Professor; Marcia Martins Reis, Ph.D.; Jaqueline de Jesus Pereira, Ms. student; Joyce Kawakami; Renata Ikegami; Carlos Manuel de Almeida Brandão, Ph.D., MD; Fabio Biscegli Jatene, Ph.D., MD. Full Professor
BMC Infectious Diseases

Dear Dr. Tiveron,

Please accept our apologies for the delays you have experienced with your manuscript.

Your manuscript "INFECTIOUS AGENTS IS A RISK FACTOR FOR MYXOMATOUS MITRAL VALVE DEGENERATION:  A CASE CONTROL STUDY" (INFD-D-16-00809R3) has been assessed by our reviewers. Based on these reports, and my own assessment as Editor, I am pleased to inform you that it is potentially acceptable for publication in BMC Infectious Diseases, once you have carried out some essential revisions:

-----
1. Please provide a title page as per our submission guidelines. This should be part of the main manuscript file and not a separate file :

The title page should:
-	present a title that includes, if appropriate, the study design
-	list the full names, institutional addresses and email addresses for all authors
-	if a collaboration group should be listed as an author, please list the Group name as an author. If you would like the names of the individual members of the Group to be searchable through their individual PubMed records, please include this information in the “Acknowledgements” section in accordance with the instructions below
-	indicate the corresponding author

The abstract should start on a new page with the manuscript progressing from there onwards.

2. Please upload the figures and tables mentioned in your manuscript, as they are currently missing from the submission.

Figures should be provided as separate files, and each figure of a manuscript should be submitted as a single file.

3. Please provide figure titles/legends under a separate heading of 'Figure Legends' after the References. If Figure titles/legends are within the main text of the manuscript, please move them. 

Figure files should contain only the image/graphic, as well as any associated keys/annotations. If titles/legends are present within the figure files, please remove them.

4. Thank you for providing a statement regarding the Availability of data and materials. However, we cannot currently accept the information provided as it does not meet our editorial policies (see http://www.biomedcentral.com/getpublished/editorial-policies#DataandMaterialRelease). 
		
Submission of a manuscript to a BioMed Central journal implies that materials described in the manuscript, including all relevant raw data, will be freely available to any scientist wishing to use them for non-commercial purposes, without breaching participant confidentiality. 

Please detail where the raw data supporting your findings can be found (including information found in any supplementary files). If the raw data is publicly available or can be requested, please state that this is the case, and where the data can be found/requested from.  Alternatively, if you do not wish to/cannot share your data, please state (in the ‘Availability of data and Materials’ section) that data will not be shared, and state the reason.

Please note that participant or patient data should be de-identified.

Please see our submission guidelines for the statements we can accept in this section.

5. At this stage, please upload your manuscript as a single, final, clean version that does not contain any tracked changes, comments, highlights, strikethroughs or text in different colours. All relevant tables/figures/additional files should also be clean versions. Figures (and additional files) should remain uploaded as separate files.
-----

If you are able to fully address these points, we would encourage you to submit a revised manuscript to BMC Infectious Diseases.
Once you have made the necessary corrections, please submit a revised manuscript online at:

http://infd.edmgr.com/

If you have forgotten your username or password please use the "Send Login Details" link to get your login information. For security reasons, your password will be reset.

We request that a point-by-point response letter accompanies your revised manuscript. This letter must provide a detailed response to each reviewer/editorial point raised, describing what amendments have been made to the manuscript text and where these can be found (e.g. Methods section, line 12, page 5). If you disagree with any comments raised, please provide a detailed rebuttal to help explain and justify your decision. 
Please also ensure that your revised manuscript conforms to the journal style, which can be found in the Instructions for Authors on the journal homepage.

A decision will be made once we have received your revised manuscript, which we expect by 28 Apr 2017.

Please note that you will not be able to add, remove, or change the order of authors once the editor has accepted your manuscript for publication.  Any proposed changes to the authorship must be requested during peer-review, and adhere to our criteria for authorship as outlined in BioMed Central's policies.  To request a change in authorship, please download the 'Request for change in authorship form' which can be found here - http://www.biomedcentral.com/about/editorialpolicies#authorship.  Please note that incomplete forms will be rejected.  Your request will be taken into consideration by the editor, and you will be advised whether any changes will be permitted.  Please be aware that we may investigate, or ask your institute to investigate, any unauthorized attempts to change authorship or discrepancies in authorship between the submitted and revised versions of your manuscript.

We look forward to receiving your revised manuscript and please do not hesitate to contact us if you have any questions.

Best wishes,

Benny Yau
BMC Infectious Diseases
https://bmcinfectdis.biomedcentral.com/


If improvements to the English language within your manuscript have been requested, you should have your manuscript reviewed by someone who is fluent in English. If you would like professional help in revising this manuscript, you can use any reputable English language editing service. We can recommend our affiliates Nature Research Editing Service (http://bit.ly/NRES_BS) and American Journal Experts (http://bit.ly/AJE_BS) for help with English usage. Please note that use of an editing service is neither a requirement nor a guarantee of publication. Free assistance is available from our English language tutorial (https://www.springer.com/gb/authors-editors/authorandreviewertutorials/writinginenglish) and our Writing resources (http://www.biomedcentral.com/getpublished/writing-resources). These cover common mistakes that occur when writing in English.

--------------------
Editorial Policies
--------------------
Please read the following information and revise your manuscript as necessary. If your manuscript does not adhere to our editorial requirements, this may cause a delay while this is addressed. Failure to adhere to our policies may result in rejection of your manuscript.
 
In accordance with BioMed Central editorial policies and formatting guidelines, all manuscript submissions to BMC Infectious Diseases must contain a Declarations section which includes the mandatory sub-sections listed below.  Please refer to the journal's Submission Guidelines web page for information regarding the criteria for each sub-section (https://bmcinfectdis.biomedcentral.com/
).
 
Where a mandatory Declarations section is not relevant to your study design or article type, please write "Not applicable" in these sections.
 
For the 'Availability of data and materials' section, please provide information about where the data supporting your findings can be found.  We encourage authors to deposit their datasets in publicly available repositories (where available and appropriate), or to be presented within the manuscript and/or additional supporting files.  Please note that identifying/confidential patient data should not be shared.  Authors who do not wish to share their data must confirm this under this sub-heading and also provide their reasons.  For further guidance on how to format this section, please refer to BioMed Central's editorial policies page (see links below).
 
Declarations
-    	Ethics approval and consent to participate
-    	Consent to publish
-    	Availability of data and materials
-    	Competing interests
-    	Funding
-    	Authors' Contributions
-        Acknowledgements
 
Further information about our editorial policies can be found at the following links:
Ethical approval and consent:
http://www.biomedcentral.com/about/editorialpolicies#Ethics
Availability of data and materials section:
http://www.biomedcentral.com/submissions/editorial-policies#availability+of+data+and+materials</BLINDED_CONTENTS><LETTER_BODY>INFD-D-16-00809R3
INFECTIOUS AGENTS IS A RISK FACTOR FOR MYXOMATOUS MITRAL VALVE DEGENERATION:  A CASE CONTROL STUDY
Marcos Gradim Tiveron, Ph.D., MD; Pablo Maria Alberto Pomerantzeff, Ph.D., MD. Full Professor; Maria de Lourdes Higuchi, Ph.D., MD. Full Professor; Marcia Martins Reis, Ph.D.; Jaqueline de Jesus Pereira, Ms. student; Joyce Kawakami; Renata Ikegami; Carlos Manuel de Almeida Brandão, Ph.D., MD; Fabio Biscegli Jatene, Ph.D., MD. Full Professor
BMC Infectious Diseases

Dear Dr. Tiveron,

Please accept our apologies for the delays you have experienced with your manuscript.

Your manuscript "INFECTIOUS AGENTS IS A RISK FACTOR FOR MYXOMATOUS MITRAL VALVE DEGENERATION:  A CASE CONTROL STUDY" (INFD-D-16-00809R3) has been assessed by our reviewers. Based on these reports, and my own assessment as Editor, I am pleased to inform you that it is potentially acceptable for publication in BMC Infectious Diseases, once you have carried out some essential revisions:

-----
1. Please provide a title page as per our submission guidelines. This should be part of the main manuscript file and not a separate file :

The title page should:
-	present a title that includes, if appropriate, the study design
-	list the full names, institutional addresses and email addresses for all authors
-	if a collaboration group should be listed as an author, please list the Group name as an author. If you would like the names of the individual members of the Group to be searchable through their individual PubMed records, please include this information in the “Acknowledgements” section in accordance with the instructions below
-	indicate the corresponding author

The abstract should start on a new page with the manuscript progressing from there onwards.

2. Please upload the figures and tables mentioned in your manuscript, as they are currently missing from the submission.

Figures should be provided as separate files, and each figure of a manuscript should be submitted as a single file.

3. Please provide figure titles/legends under a separate heading of 'Figure Legends' after the References. If Figure titles/legends are within the main text of the manuscript, please move them. 

Figure files should contain only the image/graphic, as well as any associated keys/annotations. If titles/legends are present within the figure files, please remove them.

4. Thank you for providing a statement regarding the Availability of data and materials. However, we cannot currently accept the information provided as it does not meet our editorial policies (see http://www.biomedcentral.com/getpublished/editorial-policies#DataandMaterialRelease). 
		
Submission of a manuscript to a BioMed Central journal implies that materials described in the manuscript, including all relevant raw data, will be freely available to any scientist wishing to use them for non-commercial purposes, without breaching participant confidentiality. 

Please detail where the raw data supporting your findings can be found (including information found in any supplementary files). If the raw data is publicly available or can be requested, please state that this is the case, and where the data can be found/requested from.  Alternatively, if you do not wish to/cannot share your data, please state (in the ‘Availability of data and Materials’ section) that data will not be shared, and state the reason.

Please note that participant or patient data should be de-identified.

Please see our submission guidelines for the statements we can accept in this section.

5. At this stage, please upload your manuscript as a single, final, clean version that does not contain any tracked changes, comments, highlights, strikethroughs or text in different colours. All relevant tables/figures/additional files should also be clean versions. Figures (and additional files) should remain uploaded as separate files.
-----

If you are able to fully address these points, we would encourage you to submit a revised manuscript to BMC Infectious Diseases.
Once you have made the necessary corrections, please submit a revised manuscript online at:

http://infd.edmgr.com/

If you have forgotten your username or password please use the "Send Login Details" link to get your login information. For security reasons, your password will be reset.

We request that a point-by-point response letter accompanies your revised manuscript. This letter must provide a detailed response to each reviewer/editorial point raised, describing what amendments have been made to the manuscript text and where these can be found (e.g. Methods section, line 12, page 5). If you disagree with any comments raised, please provide a detailed rebuttal to help explain and justify your decision. 
Please also ensure that your revised manuscript conforms to the journal style, which can be found in the Instructions for Authors on the journal homepage.

A decision will be made once we have received your revised manuscript, which we expect by %DATE_REVISION_DUE%.

Please note that you will not be able to add, remove, or change the order of authors once the editor has accepted your manuscript for publication.  Any proposed changes to the authorship must be requested during peer-review, and adhere to our criteria for authorship as outlined in BioMed Central's policies.  To request a change in authorship, please download the 'Request for change in authorship form' which can be found here - http://www.biomedcentral.com/about/editorialpolicies#authorship.  Please note that incomplete forms will be rejected.  Your request will be taken into consideration by the editor, and you will be advised whether any changes will be permitted.  Please be aware that we may investigate, or ask your institute to investigate, any unauthorized attempts to change authorship or discrepancies in authorship between the submitted and revised versions of your manuscript.

We look forward to receiving your revised manuscript and please do not hesitate to contact us if you have any questions.

Best wishes,

Benny Yau
BMC Infectious Diseases
%CUSTOM_BMC_JOURNAL_HOMEPAGE%


If improvements to the English language within your manuscript have been requested, you should have your manuscript reviewed by someone who is fluent in English. If you would like professional help in revising this manuscript, you can use any reputable English language editing service. We can recommend our affiliates Nature Research Editing Service (%CUSTOM_NATURE_EDITING_SERVICE_URL%) and American Journal Experts (%CUSTOM_AMERICAN_JOURNAL_EXP_URL%) for help with English usage. Please note that use of an editing service is neither a requirement nor a guarantee of publication. Free assistance is available from our English language tutorial (%CUSTOM_SPRINGER_ENG_LANG_TUTORIAL_URL%) and our Writing resources (%CUSTOM_BMC_WRITING_RESOURCES_URL%). These cover common mistakes that occur when writing in English.

--------------------
Editorial Policies
--------------------
Please read the following information and revise your manuscript as necessary. If your manuscript does not adhere to our editorial requirements, this may cause a delay while this is addressed. Failure to adhere to our policies may result in rejection of your manuscript.
 
In accordance with BioMed Central editorial policies and formatting guidelines, all manuscript submissions to BMC Infectious Diseases must contain a Declarations section which includes the mandatory sub-sections listed below.  Please refer to the journal's Submission Guidelines web page for information regarding the criteria for each sub-section (%CUSTOM_BMC_JOURNAL_HOMEPAGE%).
 
Where a mandatory Declarations section is not relevant to your study design or article type, please write "Not applicable" in these sections.
 
For the 'Availability of data and materials' section, please provide information about where the data supporting your findings can be found.  We encourage authors to deposit their datasets in publicly available repositories (where available and appropriate), or to be presented within the manuscript and/or additional supporting files.  Please note that identifying/confidential patient data should not be shared.  Authors who do not wish to share their data must confirm this under this sub-heading and also provide their reasons.  For further guidance on how to format this section, please refer to BioMed Central's editorial policies page (see links below).
 
Declarations
-    	Ethics approval and consent to participate
-    	Consent to publish
-    	Availability of data and materials
-    	Competing interests
-    	Funding
-    	Authors' Contributions
-        Acknowledgements
 
Further information about our editorial policies can be found at the following links:
Ethical approval and consent:
http://www.biomedcentral.com/about/editorialpolicies#Ethics
Availability of data and materials section:
http://www.biomedcentral.com/submissions/editorial-policies#availability+of+data+and+materials</LETTER_BODY><BLINDED_LETTER_BODY>INFD-D-16-00809R3
INFECTIOUS AGENTS IS A RISK FACTOR FOR MYXOMATOUS MITRAL VALVE DEGENERATION:  A CASE CONTROL STUDY
Marcos Gradim Tiveron, Ph.D., MD; Pablo Maria Alberto Pomerantzeff, Ph.D., MD. Full Professor; Maria de Lourdes Higuchi, Ph.D., MD. Full Professor; Marcia Martins Reis, Ph.D.; Jaqueline de Jesus Pereira, Ms. student; Joyce Kawakami; Renata Ikegami; Carlos Manuel de Almeida Brandão, Ph.D., MD; Fabio Biscegli Jatene, Ph.D., MD. Full Professor
BMC Infectious Diseases

Dear Dr. Tiveron,

Please accept our apologies for the delays you have experienced with your manuscript.

Your manuscript "INFECTIOUS AGENTS IS A RISK FACTOR FOR MYXOMATOUS MITRAL VALVE DEGENERATION:  A CASE CONTROL STUDY" (INFD-D-16-00809R3) has been assessed by our reviewers. Based on these reports, and my own assessment as Editor, I am pleased to inform you that it is potentially acceptable for publication in BMC Infectious Diseases, once you have carried out some essential revisions:

-----
1. Please provide a title page as per our submission guidelines. This should be part of the main manuscript file and not a separate file :

The title page should:
-	present a title that includes, if appropriate, the study design
-	list the full names, institutional addresses and email addresses for all authors
-	if a collaboration group should be listed as an author, please list the Group name as an author. If you would like the names of the individual members of the Group to be searchable through their individual PubMed records, please include this information in the “Acknowledgements” section in accordance with the instructions below
-	indicate the corresponding author

The abstract should start on a new page with the manuscript progressing from there onwards.

2. Please upload the figures and tables mentioned in your manuscript, as they are currently missing from the submission.

Figures should be provided as separate files, and each figure of a manuscript should be submitted as a single file.

3. Please provide figure titles/legends under a separate heading of 'Figure Legends' after the References. If Figure titles/legends are within the main text of the manuscript, please move them. 

Figure files should contain only the image/graphic, as well as any associated keys/annotations. If titles/legends are present within the figure files, please remove them.

4. Thank you for providing a statement regarding the Availability of data and materials. However, we cannot currently accept the information provided as it does not meet our editorial policies (see http://www.biomedcentral.com/getpublished/editorial-policies#DataandMaterialRelease). 
		
Submission of a manuscript to a BioMed Central journal implies that materials described in the manuscript, including all relevant raw data, will be freely available to any scientist wishing to use them for non-commercial purposes, without breaching participant confidentiality. 

Please detail where the raw data supporting your findings can be found (including information found in any supplementary files). If the raw data is publicly available or can be requested, please state that this is the case, and where the data can be found/requested from.  Alternatively, if you do not wish to/cannot share your data, please state (in the ‘Availability of data and Materials’ section) that data will not be shared, and state the reason.

Please note that participant or patient data should be de-identified.

Please see our submission guidelines for the statements we can accept in this section.

5. At this stage, please upload your manuscript as a single, final, clean version that does not contain any tracked changes, comments, highlights, strikethroughs or text in different colours. All relevant tables/figures/additional files should also be clean versions. Figures (and additional files) should remain uploaded as separate files.
-----

If you are able to fully address these points, we would encourage you to submit a revised manuscript to BMC Infectious Diseases.
Once you have made the necessary corrections, please submit a revised manuscript online at:

http://infd.edmgr.com/

If you have forgotten your username or password please use the "Send Login Details" link to get your login information. For security reasons, your password will be reset.

We request that a point-by-point response letter accompanies your revised manuscript. This letter must provide a detailed response to each reviewer/editorial point raised, describing what amendments have been made to the manuscript text and where these can be found (e.g. Methods section, line 12, page 5). If you disagree with any comments raised, please provide a detailed rebuttal to help explain and justify your decision. 
Please also ensure that your revised manuscript conforms to the journal style, which can be found in the Instructions for Authors on the journal homepage.

A decision will be made once we have received your revised manuscript, which we expect by 28 Apr 2017.

Please note that you will not be able to add, remove, or change the order of authors once the editor has accepted your manuscript for publication.  Any proposed changes to the authorship must be requested during peer-review, and adhere to our criteria for authorship as outlined in BioMed Central's policies.  To request a change in authorship, please download the 'Request for change in authorship form' which can be found here - http://www.biomedcentral.com/about/editorialpolicies#authorship.  Please note that incomplete forms will be rejected.  Your request will be taken into consideration by the editor, and you will be advised whether any changes will be permitted.  Please be aware that we may investigate, or ask your institute to investigate, any unauthorized attempts to change authorship or discrepancies in authorship between the submitted and revised versions of your manuscript.

We look forward to receiving your revised manuscript and please do not hesitate to contact us if you have any questions.

Best wishes,

Benny Yau
BMC Infectious Diseases
https://bmcinfectdis.biomedcentral.com/


If improvements to the English language within your manuscript have been requested, you should have your manuscript reviewed by someone who is fluent in English. If you would like professional help in revising this manuscript, you can use any reputable English language editing service. We can recommend our affiliates Nature Research Editing Service (http://bit.ly/NRES_BS) and American Journal Experts (http://bit.ly/AJE_BS) for help with English usage. Please note that use of an editing service is neither a requirement nor a guarantee of publication. Free assistance is available from our English language tutorial (https://www.springer.com/gb/authors-editors/authorandreviewertutorials/writinginenglish) and our Writing resources (http://www.biomedcentral.com/getpublished/writing-resources). These cover common mistakes that occur when writing in English.

--------------------
Editorial Policies
--------------------
Please read the following information and revise your manuscript as necessary. If your manuscript does not adhere to our editorial requirements, this may cause a delay while this is addressed. Failure to adhere to our policies may result in rejection of your manuscript.
 
In accordance with BioMed Central editorial policies and formatting guidelines, all manuscript submissions to BMC Infectious Diseases must contain a Declarations section which includes the mandatory sub-sections listed below.  Please refer to the journal's Submission Guidelines web page for information regarding the criteria for each sub-section (https://bmcinfectdis.biomedcentral.com/
).
 
Where a mandatory Declarations section is not relevant to your study design or article type, please write "Not applicable" in these sections.
 
For the 'Availability of data and materials' section, please provide information about where the data supporting your findings can be found.  We encourage authors to deposit their datasets in publicly available repositories (where available and appropriate), or to be presented within the manuscript and/or additional supporting files.  Please note that identifying/confidential patient data should not be shared.  Authors who do not wish to share their data must confirm this under this sub-heading and also provide their reasons.  For further guidance on how to format this section, please refer to BioMed Central's editorial policies page (see links below).
 
Declarations
-    	Ethics approval and consent to participate
-    	Consent to publish
-    	Availability of data and materials
-    	Competing interests
-    	Funding
-    	Authors' Contributions
-        Acknowledgements
 
Further information about our editorial policies can be found at the following links:
Ethical approval and consent:
http://www.biomedcentral.com/about/editorialpolicies#Ethics
Availability of data and materials section:
http://www.biomedcentral.com/submissions/editorial-policies#availability+of+data+and+materials</BLINDED_LETTER_BODY><CC_LIST></CC_LIST><BCC_LIST></BCC_LIST></DECISIONLETTER><REVIEWS /><FILES><FILE><FILENAME>Manuscript - Final.docx</FILENAME><ORIGINAL_NAME>Manuscript - Final.docx</ORIGINAL_NAME><TYPE>Manuscript</TYPE><DESCRIPTION>Manuscript</DESCRIPTION><REVISION>3</REVISION><FORPUBLISHER>true</FORPUBLISHER><FILE_ORDER>1</FILE_ORDER><ITEM_TYPE_FAMILY>Document</ITEM_TYPE_FAMILY><SUBMISSION_ITEM_METADATA /></FILE><FILE><FILENAME>INFD-D-16-00809R3.pdf</FILENAME><ORIGINAL_NAME>INFD-D-16-00809.pdf</ORIGINAL_NAME><TYPE>Working PDF</TYPE><DESCRIPTION></DESCRIPTION><REVISION>3</REVISION><FORPUBLISHER></FORPUBLISHER><FILE_ORDER></FILE_ORDER><ITEM_TYPE_FAMILY></ITEM_TYPE_FAMILY><SUBMISSION_ITEM_METADATA /></FILE></FILES><ATTACHMENTS /></VERSION><VERSION REVISION="4"><FUNDING_INFORMATION><FUNDER ID="7583"><FUNDREFID></FUNDREFID><NAME>Support Foundation of São Paulo Research</NAME><GRANT_NUMBER>2014/04383-4</GRANT_NUMBER><GRANT_RECIPIENT><NAME><TITLE>Dr.</TITLE><FIRSTNAME>Marcos</FIRSTNAME><MIDDLENAME>Gradim</MIDDLENAME><LASTNAME>Tiveron</LASTNAME><DEGREE>Ph.D., MD</DEGREE></NAME><ORCID></ORCID></GRANT_RECIPIENT></FUNDER></FUNDING_INFORMATION><DOCUMENT><REVISION_SUBMITTED_DATE>2017-04-05T00:02:29-04:00</REVISION_SUBMITTED_DATE><DECISION><EDITOR><TITLE>Mr.</TITLE><FIRSTNAME>Benny</FIRSTNAME><MIDDLENAME></MIDDLENAME><LASTNAME>Yau</LASTNAME><DEGREE></DEGREE></EDITOR><CONTACT_INFO><ADDRESS /><CITY></CITY><STATE></STATE><COUNTRY>UNITED KINGDOM</COUNTRY><POSTAL_CODE></POSTAL_CODE><PRIMARY_PHONE_NUMBER></PRIMARY_PHONE_NUMBER><FAX></FAX><EMAIL>benny.yau@biomedcentral.com</EMAIL></CONTACT_INFO><PERSONAL_IDENTIFIERS /><TERM>Accept</TERM><FAMILY>Accept</FAMILY><DATE>2017-04-05T08:57:05-04:00</DATE></DECISION><ALL_AUTHORS>Marcos Gradim Tiveron, Ph.D., MD; Pablo Maria Alberto Pomerantzeff, Ph.D., MD. Full Professor; Maria de Lourdes Higuchi, Ph.D., MD. Full Professor; Marcia Martins Reis, Ph.D.; Jaqueline de Jesus Pereira, Ms. student; Joyce Kawakami; Renata Ikegami; Carlos Manuel de Almeida Brandão, Ph.D., MD; Fabio Biscegli Jatene, Ph.D., MD. Full Professor</ALL_AUTHORS><CUSTOM_SUBMISSION_QUESTIONS /></DOCUMENT><CORRAUTH><NAME><TITLE>Dr.</TITLE><FIRSTNAME>Marcos</FIRSTNAME><MIDDLENAME>Gradim</MIDDLENAME><LASTNAME>Tiveron</LASTNAME><DEGREE>Ph.D., MD</DEGREE></NAME><CONTACT_INFO><ADDRESS /><CITY></CITY><STATE></STATE><COUNTRY>BRAZIL</COUNTRY><POSTAL_CODE></POSTAL_CODE><PRIMARY_PHONE_NUMBER></PRIMARY_PHONE_NUMBER><FAX></FAX><EMAIL>mgtiveron@yahoo.com.br</EMAIL></CONTACT_INFO><AFFILIATION_INFO><POSITION></POSITION><AFFILIATION></AFFILIATION><DEPARTMENT>Heart Institute</DEPARTMENT><INSTITUTE>Universidade de Sao Paulo</INSTITUTE><INSTITUTE_ID>28133</INSTITUTE_ID></AFFILIATION_INFO><PERSONAL_IDENTIFIERS /><ALT_CONTACT><CONTACT_INFO><ADDRESS /><CITY></CITY><STATE></STATE><COUNTRY></COUNTRY><POSTAL_CODE></POSTAL_CODE><PRIMARY_PHONE_NUMBER></PRIMARY_PHONE_NUMBER><FAX></FAX><EMAIL></EMAIL></CONTACT_INFO><START_DATE></START_DATE><END_DATE></END_DATE></ALT_CONTACT><UNAVAILABLE /><COMMENTS></COMMENTS><RESPONSE_TO_REVIEWERS>Dear Editor,

I'm very flattered for own assessment. I performed the essential revisions and consider this paper potentially acceptable for publication in BMC Infectious Diseases.
The previous revisions are described bellow. 


FIRST REVISION
Reviewer #1: The manuscript "INFECTIOUS AGENTS IS A RISK FACTOR FOR MYXOMATOUS MITRAL VALVE DEGENERATION:  A CASE CONTROL STUDY" by Tiveron and others aims at demonstrating the presence and involvement of Mycoplasma pneumonia, Chlamydophila pneumoniae and Borrelia burgdorferi sensu lato bacteria in the etiopathogenesis of myxomatous mitral valve degeneration. The presence of the bacteria and inflammatory cells were studied using immunohistochemical staining, in situ hybridization, and transmission electron microscopy. Since the etiology of mitral valve degeneration is not completely understood, and it is well possible that microbial pathogens are involved in this process, this study is in principle warranted. Unfortunately, there are such shortcomings in the manuscript that prevent it from being accepted.

First and foremost, I am concerned with the alleged demonstration of Borrelia burgdorferi in the valve samples for the following reasons: 

A-There is only one good description in the literature of a patient with Lyme endocarditis with mitral valve involvement (Hidri et al, Clin Microbiol Infect 2012) making the condition extremely rare
- Yes, I agree that is a paper that describes the Lyme endocarditis with mitral valve involvement. Our study is the first that demonstrated with more details the presence of antigens and products of bacteria in samples of myxomatous mitral valve degeneration.

B-Based on literature Lyme borreliosis is very rare in Brazil, yet the authors find Borrelia burgdorferi antigens in the mitral valves of both mitral valve degeneration patients and the controls.
- In Brazil, was describe the Baggio-Yoshinari Syndrome caused by spirochetes in its atypical and latent morphology, which gives rise to clinical manifestations similar to those observed in Lyme disease. 

C-Immunohistochemical staining (or TEM) alone is not specific enough to reliably demonstrate the presence of Borrelia burgdorferi in the valves.
- We work with Immunohistochemical staining and TEM together to detect the antigens (IHC) and presence of bacteria and your products with TEM.

What the authors should now do is to use PCR to show that there indeed are Borrelia burgdorferi bacteria in the valve samples. This can be done using the paraffin embedded samples by deparaffinizing the samples. The authors should also perform Borrelia burgdorferi serology on the patient serum samples (if available). At the same time, also the presence of Mycoplasma pneumonia, Chlamydophila pneumonia in the valve samples can be analyzed using PCR-assays specific for these bacteria. 
Without PCR based demonstration of the bacteria in the samples, the manuscript is not fit for publication.

Other comments
-In places, the author refer to Mycoplasma pneumonia, Chlamydophila pneumonia and Borrelia burgdorferi as symbiotic bacteria, which they clearly are not
We refer this bacteria as symbiotic because of demonstration in previous studies that described this relations. In our study, we believe that symbiotic or synergistic actions between Mycoplasma pneumonia and Borrelia burgdorferi explain the correlation between myxomatous mitral valve degeneration and low presence of Borrelia burgdorferi in this valves. 

-Was there an ethical approval for the study?
-The Bioethics Committee of the Clinical Hospital of Medical School of the University of Sao Paulo approved the study, approval no. 0029/04. A written informed consent was taken from all participants. This was described On Methods section, 2.2 Study design (Line 6, page 5 ).

-What is the specificity of the Borrelia burgdorferi antibody (ab34970)?
-The antibody ab34970 reacts with Borrelia burgdorferi (Lyme Disease) and have purity &gt; 95% (http://www.abcam.com/abpromise). 
-The abbreviation Bb for Borrelia burgdorferi is in places Bp.
- We agree with this orientation. It was corrected.

SECOND REVISION
This study demonstrated significantly greater presence of Mycoplasma pneumoniae in tissue sections of patients with myxomatous mitral degeneration; however, the distribution pattern of the antigen is quite strange. In addition, the conclusion in the abstract is far from the results of this study. This reviewer has some comments as follows:
Major comments.
1.	There are high background staining or artifacts in panels of Figure 4C and 4E, which are very important positive findings of this study. The diffuse and massive staining pattern seems to be strange for the antigen expression. 
- The results are exactly these. The brown in Fig. C and yellow in E demonstrate the Mycoplasma pneumoniae antigen presence by immunohistochemical reaction. These analysis were made by Aperio, a technology that eliminates the use of an optical microscope that mark the presence of antigen.
2.	Results were positive for Mycoplasma pneumoniae, but negative for both Chlamydophilia pneumoniae and Borrelia burgdorferi. The authors should carefully and intensively revise results and conclusions in the abstract and the discussion section (page 13) based on the statistical analysis. 
- The conclusion was revised according to results.
The presence of infectious agents, inflammatory cells and collagenases in mitral valves appear to contribute to the pathogenesis of MVD. Mycoplasma pneumoniae was strongly related with myxomatous mitral valve degeneration. Despite of low percentage of Borrelia burgdorferi in MD group, this agent was correlated with myxomatous degeneration and this may occour due synergistic actions between this infectious agents likely contribute to collagen degradation.
3.	Quantitative real-time PCR should be performed to identify the presence of pathogens in tissue samples of the mitral valves. 
- We are providing the quantitative real-time PCR in our analyses. Please, I would like to request more time to perform the real-time PCR. 
4.	Data in table 3 and figures 3A and 4A are mostly duplicated. The authors should obliterate redundant data presentation.
- We agree with this orientation. We will exclude the table 3

Minor comments.
1.	Panels in figure 3 should have similar magnification, unless there was specific reason.
- The magnification is different due different size of some samples.
2.	In figure 1, “mixoyd” should be “myxoid”.
- We agree with this orientation. It was corrected.

THIRD REVISION
We are studing the reactions of borrelia and mycoplasma by the PCR and they are being positive.
However, to proceed to do the PCR-real time, we need to redo the primers, since they have to be much smaller. But the biggest problem that we are found is the need for patterns of staggered amounts of DNA specific to the primers we are going to use, which will serve as a guiding scale for the PCR-real time.
For Borrelia burgdorferi there are no kits with this specifications to buy. Thus, we are looking for to clone the borrelia and achieve a pattern of different titulations. For Mycoplasma pneumoniae, we are buying a ready kit, but takes time to arrive in Brazil.
This process is long and is not simple. Because of this, the current papers have not use much real time PCR for infectious agents, like intracellular agents.
So we think that our paper deserves to be published because it showed, with well established techniques (Histology, Immunohistochemistry, In situ hybridization and Transmission electron microscopy) the presence and influence of these bacteria specially the Mycoplasma pneumoniae, on the myxomatous mitral valve degeneration. The results of this study will form a strong foundation for future research into the hypothesis that symbiotic actions of the bacteria play a key role in the development of myxoid degeneration of the mitral valve. More studies will be needed to confirm this causal relationship.

</RESPONSE_TO_REVIEWERS></CORRAUTH><AUTHORS><AUTHOR RANK="1"><NAME><TITLE>Dr.</TITLE><FIRSTNAME>Marcos</FIRSTNAME><MIDDLENAME>Gradim</MIDDLENAME><LASTNAME>Tiveron</LASTNAME><DEGREE>Ph.D., MD</DEGREE></NAME><CONTACT_INFO><ADDRESS /><CITY></CITY><STATE></STATE><COUNTRY>BRAZIL</COUNTRY><POSTAL_CODE></POSTAL_CODE><PRIMARY_PHONE_NUMBER></PRIMARY_PHONE_NUMBER><FAX></FAX><EMAIL>mgtiveron@yahoo.com.br</EMAIL></CONTACT_INFO><AFFILIATION_INFO><POSITION></POSITION><AFFILIATION></AFFILIATION><DEPARTMENT>Heart Institute</DEPARTMENT><INSTITUTE>Universidade de Sao Paulo</INSTITUTE><INSTITUTE_ID>28133</INSTITUTE_ID></AFFILIATION_INFO><PERSONAL_IDENTIFIERS /><ADDITIONAL_PEOPLE_DETAILS /><CUSTOM_AUTHOR_QUESTIONS><QUESTION ID="119"><PARENT_QUESTION_ID></PARENT_QUESTION_ID><CUSTOM_META_ID></CUSTOM_META_ID><TEXT>&lt;b&gt;Covering letter concerning your manuscript.&lt;/b&gt;&lt;br&gt;&lt;br&gt; Please paste or type in your cover letter. Alternatively you may add your comments by uploading a file at the end of the questionnaire, please indicate this in the text box in order to proceed.&lt;br&gt;</TEXT><VALUE>Dear reviewers, 

My name is Marcos Gradim Tiveron. We developed this article to document this etiological hypothesis to the myxomatous degeneration of the mitral valve. The importance of this paper is the first description of association between myxomatous mitral valve degeneration and  the presence of bacteria. 
I hope you enjoy this article and allow this new knowledge can be exploited by your readers.

Thank you for the opportunity to publish this article in this prestigious journal.
 
Best Regards,

Marcos G. Tiveron.
</VALUE></QUESTION><QUESTION ID="98"><PARENT_QUESTION_ID></PARENT_QUESTION_ID><CUSTOM_META_ID></CUSTOM_META_ID><TEXT>&lt;b&gt;Does your manuscript report data collected from humans or animals&lt;/b&gt;?</TEXT><VALUE>Yes;</VALUE></QUESTION><QUESTION ID="99"><PARENT_QUESTION_ID>98</PARENT_QUESTION_ID><CUSTOM_META_ID></CUSTOM_META_ID><TEXT>Please ensure you have read the &lt;a href="http://www.biomedcentral.com/about/editorialpolicies#Ethics" target="_blank"&gt;Editorial policy&lt;/a&gt; pages and confirm in the free box below that you have included the following in your manuscript where appropriate:
&lt;ul style="list-style-type:disc"&gt;
&lt;li&gt;a statement of ethics approval with the name of the ethics committee and the reference number if appropriate&lt;/li&gt;
&lt;li&gt;a statement on consent to participate under the 'Ethics, consent and permissions' heading (for studies involving human participants)&lt;/li&gt;
&lt;li&gt;a statement under the 'Consent to publish' heading confirming that you have obtained consent to publish from the participant (or legal parent or guardian for children) to report individual patient data. Note this is required where an article reports an individual participant's data in any form (including images, videos, voice recordings etc)&lt;/li&gt;&lt;/ul&gt;</TEXT><VALUE>The Bioethics Committee of the Clinical Hospital of Medical School of the University of Sao Paulo approved the study, approval no. 0029/04. A written informed consent was taken from all participants. Written consent for participating in the study and consent to publish was obtained from each participant prior to the tests. </VALUE></QUESTION><QUESTION ID="122"><PARENT_QUESTION_ID></PARENT_QUESTION_ID><CUSTOM_META_ID></CUSTOM_META_ID><TEXT>&lt;b&gt;Is this a study involving human participants and reporting health related outcomes?&lt;/b&gt;
&lt;br&gt;</TEXT><VALUE>NO;</VALUE></QUESTION><QUESTION ID="104"><PARENT_QUESTION_ID></PARENT_QUESTION_ID><CUSTOM_META_ID></CUSTOM_META_ID><TEXT>&lt;b&gt;Competing Interests&lt;/b&gt;
&lt;br&gt;&lt;br&gt;
Please confirm that you have read BioMed Central's guidance on &lt;a href="http://www.biomedcentral.com/about/editorialpolicies#CompetingInterests" target="_blank"&gt;competing interests&lt;/a&gt; and included a statement of all financial and non-financial competing interests for yourself and on behalf of your co-authors under the 'Competing interests' heading of the 'Declarations' section of your manuscript.</TEXT><VALUE>I confirm that I have read BioMed Central's guidance on competing interests and have included a statement in the manuscript indicating that none of the authors have any competing interests.;</VALUE></QUESTION><QUESTION ID="105"><PARENT_QUESTION_ID></PARENT_QUESTION_ID><CUSTOM_META_ID></CUSTOM_META_ID><TEXT>&lt;b&gt;BioMed Central License Agreement&lt;/b&gt;
&lt;br&gt;&lt;br&gt;
You must accept and confirm the conditions of submission as follows: 
&lt;ul style="list-style-type:disc"&gt;
&lt;li&gt;All authors of the manuscript have read and agreed to its content and are accountable for all aspects of the accuracy and integrity of the manuscript in accordance with &lt;a href="http://www.icmje.org/" target="_blank"&gt;ICMJE&lt;/a&gt; criteria.&lt;/li&gt;
&lt;li&gt;The manuscript is original, has not already been published, and is not currently under consideration by another journal.&lt;/li&gt;
&lt;li&gt;You agree to the terms of the &lt;a href="http://www.biomedcentral.com/authors/license" target="_blank"&gt;BioMed Central License Agreement&lt;/a&gt; and &lt;a href="http://www.biomedcentral.com/about/policies/open-data" target="_blank"&gt;Open data policy&lt;/a&gt;, which you have read. For authors who are prevented from being copyright holders (for instance where Crown Copyright applies or researchers are US government employees) BioMed Central can accommodate nonstandard copyright lines. If this applies to you, please &lt;a href="mailto:info@biomedcentral.com"&gt;contact us&lt;/a&gt; and provide details of your situation.&lt;/li&gt; 
&lt;li&gt;By submitting your article for consideration, you acknowledge that, where your institution or funder has a BioMed Central membership, we may refer your name and contact details to a representative of that organisation in order for us to verify whether it agrees to cover, in full or in part, the article processing charge (APC) that is payable upon editorial acceptance of submitted articles. &lt;/li&gt;
</TEXT><VALUE>Yes, I am the author responsible for the submission of this article and I accept the conditions of submission and the BioMed Central Copyright and License Agreement as detailed above.;</VALUE></QUESTION><QUESTION ID="115"><PARENT_QUESTION_ID></PARENT_QUESTION_ID><CUSTOM_META_ID></CUSTOM_META_ID><TEXT>Has this manuscript been submitted before to this journal or another journal in the &lt;a href="http://www.biomedcentral.com/authors/bmcseries#journallist" target="_blank" &gt;BMC series&lt;/ a&gt;?</TEXT><VALUE>No;</VALUE></QUESTION></CUSTOM_AUTHOR_QUESTIONS><AUTHTYPE>CorrespondingAuthor</AUTHTYPE></AUTHOR><AUTHOR RANK="2"><NAME><TITLE>Prof.</TITLE><FIRSTNAME>Pablo</FIRSTNAME><MIDDLENAME>Maria Alberto</MIDDLENAME><LASTNAME>Pomerantzeff</LASTNAME><DEGREE>Ph.D., MD. Full Professor</DEGREE></NAME><CONTACT_INFO><ADDRESS /><CITY></CITY><STATE></STATE><COUNTRY>BRAZIL</COUNTRY><POSTAL_CODE></POSTAL_CODE><PRIMARY_PHONE_NUMBER></PRIMARY_PHONE_NUMBER><FAX></FAX><EMAIL>dcipablo@incor.usp.br</EMAIL></CONTACT_INFO><AFFILIATION_INFO><POSITION></POSITION><AFFILIATION></AFFILIATION><DEPARTMENT></DEPARTMENT><INSTITUTE>Heart Institute of Sao Paulo University</INSTITUTE><INSTITUTE_ID></INSTITUTE_ID></AFFILIATION_INFO><ADDITIONAL_PEOPLE_DETAILS /><CUSTOM_AUTHOR_QUESTIONS /><AUTHTYPE>CoAuthor</AUTHTYPE></AUTHOR><AUTHOR RANK="3"><NAME><TITLE>Prof.</TITLE><FIRSTNAME>Maria de Lourdes</FIRSTNAME><MIDDLENAME></MIDDLENAME><LASTNAME>Higuchi</LASTNAME><DEGREE>Ph.D., MD. Full Professor</DEGREE></NAME><CONTACT_INFO><ADDRESS /><CITY></CITY><STATE></STATE><COUNTRY>BRAZIL</COUNTRY><POSTAL_CODE></POSTAL_CODE><PRIMARY_PHONE_NUMBER></PRIMARY_PHONE_NUMBER><FAX></FAX><EMAIL>anplourdes@incor.usp.br</EMAIL></CONTACT_INFO><AFFILIATION_INFO><POSITION></POSITION><AFFILIATION></AFFILIATION><DEPARTMENT></DEPARTMENT><INSTITUTE>Heart Institute of Sao Paulo University</INSTITUTE><INSTITUTE_ID></INSTITUTE_ID></AFFILIATION_INFO><ADDITIONAL_PEOPLE_DETAILS /><CUSTOM_AUTHOR_QUESTIONS /><AUTHTYPE>CoAuthor</AUTHTYPE></AUTHOR><AUTHOR RANK="4"><NAME><TITLE>Dra.</TITLE><FIRSTNAME>Marcia</FIRSTNAME><MIDDLENAME>Martins</MIDDLENAME><LASTNAME>Reis</LASTNAME><DEGREE>Ph.D.</DEGREE></NAME><CONTACT_INFO><ADDRESS /><CITY></CITY><STATE></STATE><COUNTRY>BRAZIL</COUNTRY><POSTAL_CODE></POSTAL_CODE><PRIMARY_PHONE_NUMBER></PRIMARY_PHONE_NUMBER><FAX></FAX><EMAIL>anpmarcia@incor.usp.br</EMAIL></CONTACT_INFO><AFFILIATION_INFO><POSITION></POSITION><AFFILIATION></AFFILIATION><DEPARTMENT></DEPARTMENT><INSTITUTE>Heart Institute of Sao Paulo University</INSTITUTE><INSTITUTE_ID></INSTITUTE_ID></AFFILIATION_INFO><ADDITIONAL_PEOPLE_DETAILS /><CUSTOM_AUTHOR_QUESTIONS /><AUTHTYPE>CoAuthor</AUTHTYPE></AUTHOR><AUTHOR RANK="5"><NAME><TITLE>Biomedical technician</TITLE><FIRSTNAME>Jaqueline</FIRSTNAME><MIDDLENAME>de Jesus</MIDDLENAME><LASTNAME>Pereira</LASTNAME><DEGREE>Ms. student</DEGREE></NAME><CONTACT_INFO><ADDRESS /><CITY></CITY><STATE></STATE><COUNTRY>BRAZIL</COUNTRY><POSTAL_CODE></POSTAL_CODE><PRIMARY_PHONE_NUMBER></PRIMARY_PHONE_NUMBER><FAX></FAX><EMAIL>jaque09.biomed@gmail.com</EMAIL></CONTACT_INFO><AFFILIATION_INFO><POSITION></POSITION><AFFILIATION></AFFILIATION><DEPARTMENT></DEPARTMENT><INSTITUTE>Heart Institute of Sao Paulo University</INSTITUTE><INSTITUTE_ID></INSTITUTE_ID></AFFILIATION_INFO><ADDITIONAL_PEOPLE_DETAILS /><CUSTOM_AUTHOR_QUESTIONS /><AUTHTYPE>CoAuthor</AUTHTYPE></AUTHOR><AUTHOR RANK="6"><NAME><TITLE>Biomedical technician</TITLE><FIRSTNAME>Joyce</FIRSTNAME><MIDDLENAME></MIDDLENAME><LASTNAME>Kawakami</LASTNAME><DEGREE></DEGREE></NAME><CONTACT_INFO><ADDRESS /><CITY></CITY><STATE></STATE><COUNTRY>BRAZIL</COUNTRY><POSTAL_CODE></POSTAL_CODE><PRIMARY_PHONE_NUMBER></PRIMARY_PHONE_NUMBER><FAX></FAX><EMAIL>joycekawakami@hotmail.com</EMAIL></CONTACT_INFO><AFFILIATION_INFO><POSITION></POSITION><AFFILIATION></AFFILIATION><DEPARTMENT></DEPARTMENT><INSTITUTE>Heart Institute of Sao Paulo University</INSTITUTE><INSTITUTE_ID></INSTITUTE_ID></AFFILIATION_INFO><ADDITIONAL_PEOPLE_DETAILS /><CUSTOM_AUTHOR_QUESTIONS /><AUTHTYPE>CoAuthor</AUTHTYPE></AUTHOR><AUTHOR RANK="7"><NAME><TITLE>Biologist</TITLE><FIRSTNAME>Renata</FIRSTNAME><MIDDLENAME></MIDDLENAME><LASTNAME>Ikegami</LASTNAME><DEGREE></DEGREE></NAME><CONTACT_INFO><ADDRESS /><CITY></CITY><STATE></STATE><COUNTRY>BRAZIL</COUNTRY><POSTAL_CODE></POSTAL_CODE><PRIMARY_PHONE_NUMBER></PRIMARY_PHONE_NUMBER><FAX></FAX><EMAIL>renata.ikegami@incor.usp.br</EMAIL></CONTACT_INFO><AFFILIATION_INFO><POSITION></POSITION><AFFILIATION></AFFILIATION><DEPARTMENT></DEPARTMENT><INSTITUTE>Heart Institute of Sao Paulo University</INSTITUTE><INSTITUTE_ID></INSTITUTE_ID></AFFILIATION_INFO><ADDITIONAL_PEOPLE_DETAILS /><CUSTOM_AUTHOR_QUESTIONS /><AUTHTYPE>CoAuthor</AUTHTYPE></AUTHOR><AUTHOR RANK="8"><NAME><TITLE>Dr.</TITLE><FIRSTNAME>Carlos</FIRSTNAME><MIDDLENAME>Manuel de Almeida</MIDDLENAME><LASTNAME>Brandão</LASTNAME><DEGREE>Ph.D., MD</DEGREE></NAME><CONTACT_INFO><ADDRESS /><CITY></CITY><STATE></STATE><COUNTRY>BRAZIL</COUNTRY><POSTAL_CODE></POSTAL_CODE><PRIMARY_PHONE_NUMBER></PRIMARY_PHONE_NUMBER><FAX></FAX><EMAIL>carlos.brandao@incor.usp.br</EMAIL></CONTACT_INFO><AFFILIATION_INFO><POSITION></POSITION><AFFILIATION></AFFILIATION><DEPARTMENT></DEPARTMENT><INSTITUTE>Heart Institute of Sao Paulo University</INSTITUTE><INSTITUTE_ID></INSTITUTE_ID></AFFILIATION_INFO><ADDITIONAL_PEOPLE_DETAILS /><CUSTOM_AUTHOR_QUESTIONS /><AUTHTYPE>CoAuthor</AUTHTYPE></AUTHOR><AUTHOR RANK="9"><NAME><TITLE>Ph.D., MD</TITLE><FIRSTNAME>Fabio</FIRSTNAME><MIDDLENAME>Biscegli</MIDDLENAME><LASTNAME>Jatene</LASTNAME><DEGREE>Ph.D., MD. Full Professor</DEGREE></NAME><CONTACT_INFO><ADDRESS /><CITY></CITY><STATE></STATE><COUNTRY>BRAZIL</COUNTRY><POSTAL_CODE></POSTAL_CODE><PRIMARY_PHONE_NUMBER></PRIMARY_PHONE_NUMBER><FAX></FAX><EMAIL>fabio.jatene@incor.usp.br</EMAIL></CONTACT_INFO><AFFILIATION_INFO><POSITION></POSITION><AFFILIATION></AFFILIATION><DEPARTMENT></DEPARTMENT><INSTITUTE>Heart Institute of Sao Paulo University</INSTITUTE><INSTITUTE_ID></INSTITUTE_ID></AFFILIATION_INFO><ADDITIONAL_PEOPLE_DETAILS /><CUSTOM_AUTHOR_QUESTIONS /><AUTHTYPE>CoAuthor</AUTHTYPE></AUTHOR></AUTHORS><DECISIONLETTER FULLY_BLINDED="false"><AUTHORNOTIFICATIONDATE>2017-04-05T08:57:06-04:00</AUTHORNOTIFICATIONDATE><SUBJECT>Decision on your Submission to BMC Infectious Diseases - INFD-D-16-00809R4</SUBJECT><BLINDED_SUBJECT>Decision on your Submission to BMC Infectious Diseases - INFD-D-16-00809R4</BLINDED_SUBJECT><CONTENTS>To: "Marcos Gradim Tiveron" mgtiveron@yahoo.com.br
From: "BMC Infectious Diseases Editorial Office" bmcinfectdis@biomedcentral.com
Subject: Decision on your Submission to BMC Infectious Diseases - INFD-D-16-00809R4
INFD-D-16-00809R4
INFECTIOUS AGENTS IS A RISK FACTOR FOR MYXOMATOUS MITRAL VALVE DEGENERATION:  A CASE CONTROL STUDY
Marcos Gradim Tiveron, Ph.D., MD; Pablo Maria Alberto Pomerantzeff, Ph.D., MD. Full Professor; Maria de Lourdes Higuchi, Ph.D., MD. Full Professor; Marcia Martins Reis, Ph.D.; Jaqueline de Jesus Pereira, Ms. student; Joyce Kawakami; Renata Ikegami; Carlos Manuel de Almeida Brandão, Ph.D., MD; Fabio Biscegli Jatene, Ph.D., MD. Full Professor
BMC Infectious Diseases

Dear Dr. Tiveron,

Thank you for amending your manuscript according to our requests.

I am pleased to inform you that your manuscript ""INFECTIOUS AGENTS IS A RISK FACTOR FOR MYXOMATOUS MITRAL VALVE DEGENERATION:  A CASE CONTROL STUDY"" (INFD-D-16-00809R4) has been accepted for publication in BMC Infectious Diseases.

If any final comments have been submitted from our reviewers or editors, these can be found at the foot of this email for your consideration. 

Before publication, our production team will also check the format of your manuscript to ensure that it conforms to the standards of the journal. They will be in touch shortly to request any necessary changes, or to confirm that none are needed. 

Please do not hesitate to contact us if you have any questions regarding your manuscript and I hope that you will consider BMC Infectious Diseases again in the future.

Best wishes,

Benny Yau
BMC Infectious Diseases
%CUSTOM_BMC_JOURNAL_HOMEPAGE%


--
Please also take a moment to check our website at %CUSTOM_BMC_JOURNAL_HOMEPAGE%  
BMC Infectious Diseases operates a policy of open peer review, which means that you will be able to see the names of the reviewers who provided the reports via the online peer review system. We encourage you to also view the reports there, via the action links on the left-hand side of the page, to see the names of the reviewers.</CONTENTS><BLINDED_CONTENTS>To: "Marcos Gradim Tiveron" mgtiveron@yahoo.com.br
From: "BMC Infectious Diseases Editorial Office" bmcinfectdis@biomedcentral.com
Subject: Decision on your Submission to BMC Infectious Diseases - INFD-D-16-00809R4
INFD-D-16-00809R4
INFECTIOUS AGENTS IS A RISK FACTOR FOR MYXOMATOUS MITRAL VALVE DEGENERATION:  A CASE CONTROL STUDY
Marcos Gradim Tiveron, Ph.D., MD; Pablo Maria Alberto Pomerantzeff, Ph.D., MD. Full Professor; Maria de Lourdes Higuchi, Ph.D., MD. Full Professor; Marcia Martins Reis, Ph.D.; Jaqueline de Jesus Pereira, Ms. student; Joyce Kawakami; Renata Ikegami; Carlos Manuel de Almeida Brandão, Ph.D., MD; Fabio Biscegli Jatene, Ph.D., MD. Full Professor
BMC Infectious Diseases

Dear Dr. Tiveron,

Thank you for amending your manuscript according to our requests.

I am pleased to inform you that your manuscript ""INFECTIOUS AGENTS IS A RISK FACTOR FOR MYXOMATOUS MITRAL VALVE DEGENERATION:  A CASE CONTROL STUDY"" (INFD-D-16-00809R4) has been accepted for publication in BMC Infectious Diseases.

If any final comments have been submitted from our reviewers or editors, these can be found at the foot of this email for your consideration. 

Before publication, our production team will also check the format of your manuscript to ensure that it conforms to the standards of the journal. They will be in touch shortly to request any necessary changes, or to confirm that none are needed. 

Please do not hesitate to contact us if you have any questions regarding your manuscript and I hope that you will consider BMC Infectious Diseases again in the future.

Best wishes,

Benny Yau
BMC Infectious Diseases
https://bmcinfectdis.biomedcentral.com/


--
Please also take a moment to check our website at https://bmcinfectdis.biomedcentral.com/
  
BMC Infectious Diseases operates a policy of open peer review, which means that you will be able to see the names of the reviewers who provided the reports via the online peer review system. We encourage you to also view the reports there, via the action links on the left-hand side of the page, to see the names of the reviewers.</BLINDED_CONTENTS><LETTER_BODY>INFD-D-16-00809R4
INFECTIOUS AGENTS IS A RISK FACTOR FOR MYXOMATOUS MITRAL VALVE DEGENERATION:  A CASE CONTROL STUDY
Marcos Gradim Tiveron, Ph.D., MD; Pablo Maria Alberto Pomerantzeff, Ph.D., MD. Full Professor; Maria de Lourdes Higuchi, Ph.D., MD. Full Professor; Marcia Martins Reis, Ph.D.; Jaqueline de Jesus Pereira, Ms. student; Joyce Kawakami; Renata Ikegami; Carlos Manuel de Almeida Brandão, Ph.D., MD; Fabio Biscegli Jatene, Ph.D., MD. Full Professor
BMC Infectious Diseases

Dear Dr. Tiveron,

Thank you for amending your manuscript according to our requests.

I am pleased to inform you that your manuscript ""INFECTIOUS AGENTS IS A RISK FACTOR FOR MYXOMATOUS MITRAL VALVE DEGENERATION:  A CASE CONTROL STUDY"" (INFD-D-16-00809R4) has been accepted for publication in BMC Infectious Diseases.

If any final comments have been submitted from our reviewers or editors, these can be found at the foot of this email for your consideration. 

Before publication, our production team will also check the format of your manuscript to ensure that it conforms to the standards of the journal. They will be in touch shortly to request any necessary changes, or to confirm that none are needed. 

Please do not hesitate to contact us if you have any questions regarding your manuscript and I hope that you will consider BMC Infectious Diseases again in the future.

Best wishes,

Benny Yau
BMC Infectious Diseases
%CUSTOM_BMC_JOURNAL_HOMEPAGE%


--
Please also take a moment to check our website at %CUSTOM_BMC_JOURNAL_HOMEPAGE%  
BMC Infectious Diseases operates a policy of open peer review, which means that you will be able to see the names of the reviewers who provided the reports via the online peer review system. We encourage you to also view the reports there, via the action links on the left-hand side of the page, to see the names of the reviewers.</LETTER_BODY><BLINDED_LETTER_BODY>INFD-D-16-00809R4
INFECTIOUS AGENTS IS A RISK FACTOR FOR MYXOMATOUS MITRAL VALVE DEGENERATION:  A CASE CONTROL STUDY
Marcos Gradim Tiveron, Ph.D., MD; Pablo Maria Alberto Pomerantzeff, Ph.D., MD. Full Professor; Maria de Lourdes Higuchi, Ph.D., MD. Full Professor; Marcia Martins Reis, Ph.D.; Jaqueline de Jesus Pereira, Ms. student; Joyce Kawakami; Renata Ikegami; Carlos Manuel de Almeida Brandão, Ph.D., MD; Fabio Biscegli Jatene, Ph.D., MD. Full Professor
BMC Infectious Diseases

Dear Dr. Tiveron,

Thank you for amending your manuscript according to our requests.

I am pleased to inform you that your manuscript ""INFECTIOUS AGENTS IS A RISK FACTOR FOR MYXOMATOUS MITRAL VALVE DEGENERATION:  A CASE CONTROL STUDY"" (INFD-D-16-00809R4) has been accepted for publication in BMC Infectious Diseases.

If any final comments have been submitted from our reviewers or editors, these can be found at the foot of this email for your consideration. 

Before publication, our production team will also check the format of your manuscript to ensure that it conforms to the standards of the journal. They will be in touch shortly to request any necessary changes, or to confirm that none are needed. 

Please do not hesitate to contact us if you have any questions regarding your manuscript and I hope that you will consider BMC Infectious Diseases again in the future.

Best wishes,

Benny Yau
BMC Infectious Diseases
https://bmcinfectdis.biomedcentral.com/


--
Please also take a moment to check our website at https://bmcinfectdis.biomedcentral.com/
  
BMC Infectious Diseases operates a policy of open peer review, which means that you will be able to see the names of the reviewers who provided the reports via the online peer review system. We encourage you to also view the reports there, via the action links on the left-hand side of the page, to see the names of the reviewers.</BLINDED_LETTER_BODY><CC_LIST></CC_LIST><BCC_LIST></BCC_LIST></DECISIONLETTER><REVIEWS /><FILES><FILE><FILENAME>Manuscript - FinalR4.docx</FILENAME><ORIGINAL_NAME>Manuscript - Final.docx</ORIGINAL_NAME><TYPE>Manuscript</TYPE><DESCRIPTION>Manuscript</DESCRIPTION><REVISION>4</REVISION><FORPUBLISHER>true</FORPUBLISHER><FILE_ORDER>1</FILE_ORDER><ITEM_TYPE_FAMILY>Document</ITEM_TYPE_FAMILY><SUBMISSION_ITEM_METADATA /></FILE><FILE><FILENAME>Fig.1.tiff</FILENAME><ORIGINAL_NAME>Fig.1.tiff</ORIGINAL_NAME><TYPE>Figure</TYPE><DESCRIPTION>Figure 1</DESCRIPTION><REVISION>4</REVISION><FORPUBLISHER>true</FORPUBLISHER><FILE_ORDER>2</FILE_ORDER><ITEM_TYPE_FAMILY>Figure</ITEM_TYPE_FAMILY><SUBMISSION_ITEM_METADATA /></FILE><FILE><FILENAME>Fig.2R4.tif</FILENAME><ORIGINAL_NAME>Fig.2.tif</ORIGINAL_NAME><TYPE>Figure</TYPE><DESCRIPTION>Figure 2</DESCRIPTION><REVISION>4</REVISION><FORPUBLISHER>true</FORPUBLISHER><FILE_ORDER>3</FILE_ORDER><ITEM_TYPE_FAMILY>Figure</ITEM_TYPE_FAMILY><SUBMISSION_ITEM_METADATA /></FILE><FILE><FILENAME>Fig.3R4.tif</FILENAME><ORIGINAL_NAME>Fig.3.tif</ORIGINAL_NAME><TYPE>Figure</TYPE><DESCRIPTION>Figure 3</DESCRIPTION><REVISION>4</REVISION><FORPUBLISHER>true</FORPUBLISHER><FILE_ORDER>4</FILE_ORDER><ITEM_TYPE_FAMILY>Figure</ITEM_TYPE_FAMILY><SUBMISSION_ITEM_METADATA /></FILE><FILE><FILENAME>Fig.4R4.PDF</FILENAME><ORIGINAL_NAME>Fig.4.PDF</ORIGINAL_NAME><TYPE>Figure</TYPE><DESCRIPTION>Figure 4</DESCRIPTION><REVISION>4</REVISION><FORPUBLISHER>true</FORPUBLISHER><FILE_ORDER>5</FILE_ORDER><ITEM_TYPE_FAMILY>Figure</ITEM_TYPE_FAMILY><SUBMISSION_ITEM_METADATA /></FILE><FILE><FILENAME>Fig.5R4.tif</FILENAME><ORIGINAL_NAME>Fig.5.tif</ORIGINAL_NAME><TYPE>Figure</TYPE><DESCRIPTION>Figure 5</DESCRIPTION><REVISION>4</REVISION><FORPUBLISHER>true</FORPUBLISHER><FILE_ORDER>6</FILE_ORDER><ITEM_TYPE_FAMILY>Figure</ITEM_TYPE_FAMILY><SUBMISSION_ITEM_METADATA /></FILE><FILE><FILENAME>Supplementary MaterialR4.docx</FILENAME><ORIGINAL_NAME>Supplementary Material.docx</ORIGINAL_NAME><TYPE>Supplementary Material</TYPE><DESCRIPTION>Supplementary Material</DESCRIPTION><REVISION>4</REVISION><FORPUBLISHER>true</FORPUBLISHER><FILE_ORDER>7</FILE_ORDER><ITEM_TYPE_FAMILY>Supplemental</ITEM_TYPE_FAMILY><SUBMISSION_ITEM_METADATA /></FILE><FILE><FILENAME>INFD-D-16-00809R4.pdf</FILENAME><ORIGINAL_NAME>INFD-D-16-00809.pdf</ORIGINAL_NAME><TYPE>Author Approved PDF</TYPE><DESCRIPTION></DESCRIPTION><REVISION>4</REVISION><FORPUBLISHER></FORPUBLISHER><FILE_ORDER></FILE_ORDER><ITEM_TYPE_FAMILY></ITEM_TYPE_FAMILY><SUBMISSION_ITEM_METADATA /></FILE></FILES><ATTACHMENTS /></VERSION></VERSIONS><PRODUCTION_INFORMATION><NUMBER_COLOR_FIGURES></NUMBER_COLOR_FIGURES><NUMBER_LINE_DRAWINGS></NUMBER_LINE_DRAWINGS><NUMBER_HALF_TONE_FIGURES></NUMBER_HALF_TONE_FIGURES><NUMBER_TABLES></NUMBER_TABLES><NUMBER_MS_PAGES></NUMBER_MS_PAGES><TOC_POSITION></TOC_POSITION><PAGE_RANGE></PAGE_RANGE><PUB_VOLUME_NUMBER></PUB_VOLUME_NUMBER><PUB_ISSUE_NUMBER></PUB_ISSUE_NUMBER><SIGNED_CTPFORM_REC_DATE></SIGNED_CTPFORM_REC_DATE></PRODUCTION_INFORMATION></MANUSCRIPT>
