# Supplementary material for: Infectious agents is a risk factor for myxomatous mitral valve degeneration: A case control study
Source: BMC Infect Dis. 2017 Apr 21;17:297. doi: 10.1186/s12879-017-2387-8 (PMC5399830; doi:10.1186/s12879-017-2387-8)
Supplement: Additional file 1: — Quantification of antigens of Borrelia burgdorferi, Mycoplasma pneumoniae and MMP 9 containing only the cases with cardiovascular disease associated. (DOCX 15 kb) [file 12879_2017_2387_MOESM1_ESM.docx › FundingInformation.xml]

<?xml version="1.0" encoding="UTF-8"?><FUNDING_INFORMATION><FUNDER ID="7583"><FUNDREFID/><NAME>Support Foundation of São Paulo Research</NAME><GRANT_NUMBER>2014/04383-4</GRANT_NUMBER><GRANT_RECIPIENT><NAME><TITLE>Dr.</TITLE><FIRSTNAME>Marcos</FIRSTNAME><MIDDLENAME>Gradim</MIDDLENAME><LASTNAME>Tiveron</LASTNAME><DEGREE>Ph.D., MD</DEGREE></NAME><ORCID/></GRANT_RECIPIENT></FUNDER></FUNDING_INFORMATION>
